# Supplementary material for: Eye Movement Analysis: A Kernel Density Estimation Approach for Saccade Direction and Amplitude
Source: J Eye Mov Res. 2026 Jan 19;19(1):10. doi: 10.3390/jemr19010010 (PMC12922154; doi:10.3390/jemr19010010)
Supplement: Supplementary file 1 [file jemr-19-00010-s001.zip]

Archive with 4 entries (4 files):
- Dataset S1.xlsx
- Dataset S2.xlsx
- Python Code S1.pdf
- Python Code S2.pdf
