# Supplementary material for: Eye Movement Analysis: A Kernel Density Estimation Approach for Saccade Direction and Amplitude
Source: J Eye Mov Res. 2026 Jan 19;19(1):10. doi: 10.3390/jemr19010010 (PMC12922154; doi:10.3390/jemr19010010)
Supplement: Supplementary file 1 [file jemr-19-00010-s001.zip › Dataset S1.xlsx]

## Sheet: Tabelle1
Recording	Participant	Timeline	TOI	Interval	Media	Variable1	Event_type	Validity	EventIndex	Start	Stop	Duration	Saccade_direction	Average_velocity	Peak_velocity	Saccade_amplitude	Start_AOI	Landing_AOI	Start_position_X	Start_position_Y	Landing_position_X	Landing_position_Y
Recording10	Participant10	Timeline1	T1 (1)	1	T1		Saccade	Whole	10	1618	1643	25	0.49	154.62	226.69	3.94	Begriff T1	Begriff T1	0.4491	0.03209	0.53769	0.03133
Recording10	Participant10	Timeline1	T1 (1)	1	T1		Saccade	Whole	6	901	926	25	3.42	118.68	160.12	3.53	Begriff T1	Begriff T1	0.50431	0.03548	0.57481	0.03126
Recording10	Participant10	Timeline1	T1 (1)	1	T1		Saccade	Whole	11	1785	1818	33	7.05	105.17	170.83	3.45	Begriff T1	Begriff T1	0.53769	0.03133	0.61423	0.02186
Recording10	Participant10	Timeline1	T1 (1)	1	T1		Saccade	Whole	111	33218	33243	25	27.23	75.95	110.56	1.68	Diagramm Indi T 1	Diagramm Indi T 1	0.42683	0.13696	0.46151	0.11912
Recording10	Participant10	Timeline1	T1 (1)	1	T1		Saccade	Whole	74	21443	21452	8	99.11	36.55	36.55	0.76	Diagramm Indi T 1	Diagramm Indi T 1	0.39181	0.21691	0.38727	0.18859
Recording10	Participant10	Timeline1	T1 (1)	1	T1		Saccade	Whole	92	26827	26877	50	112.44	152.1	240.17	7.6	Diagramm Konstante T1	Diagramm Indi T 1	0.32194	0.61023	0.22273	0.36997
Recording10	Participant10	Timeline1	T1 (1)	1	T1		Saccade	Whole	69	20060	20093	33	148.87	203.46	296.82	7.41	Diagramm Indi T 1	Diagramm Indi T 1	0.37291	0.34804	0.2178	0.25437
Recording10	Participant10	Timeline1	T1 (1)	1	T1		Saccade	Whole	7	1068	1101	33	178.1	180.61	292.47	6.41	Begriff T1	Begriff T1	0.57481	0.03126	0.43622	0.02666
Recording10	Participant10	Timeline1	T1 (1)	1	T1		Saccade	Whole	8	1226	1243	17	178.63	111.2	123.9	2.25	Begriff T1	Begriff T1	0.43622	0.02666	0.39141	0.02559
Recording10	Participant10	Timeline1	T1 (1)	1	T1		Saccade	Whole	75	22068	22118	50	260.47	212.09	372.79	10.7	Diagramm Indi T 1	Diagramm Konstante T1	0.38727	0.18859	0.32096	0.58352
Recording10	Participant10	Timeline1	T1 (1)	1	T1		Saccade	Whole	9	1401	1426	25	353.57	105.86	158.22	2.34	Begriff T1	Begriff T1	0.39141	0.02559	0.4491	0.03209
Recording10	Participant10	Timeline1	T1 (1)	1	T1		Saccade	Whole	12	1968	1993	25	356.21	126.43	187.59	2.95	Begriff T1	Begriff T1	0.61423	0.02186	0.68197	0.02634
Recording11	Participant11	Timeline1	T1 (1)	1	T1		Saccade	Whole	67	15588	15596	8	34.22	33.61	33.61	0.75	Diagramm Indi T 1	Diagramm Indi T 1	0.45121	0.09468	0.46561	0.08489
Recording11	Participant11	Timeline1	T1 (1)	1	T1		Saccade	Whole	16	3321	3338	17	168.53	103.24	112.56	1.83	Begriff T1	Begriff T1	0.48018	0.01782	0.43588	0.00883
Recording11	Participant11	Timeline1	T1 (1)	1	T1		Saccade	Whole	39	8413	8463	50	233.18	212.59	377.39	10.78	Diagramm Pot T1	Diagramm Konstante T1	0.59448	0.3355	0.39876	0.59692
Recording11	Participant11	Timeline1	T1 (1)	1	T1		Saccade	Whole	58	13713	13730	17	241.79	105.25	113.2	2.09	Diagramm Indi T 1	Diagramm Indi T 1	0.2109	0.34543	0.17691	0.40879
Recording12	Participant12	Timeline1	T1 (1)	1	T1		Saccade	Whole	61	12923	12948	25	5.96	191.33	281.63	5.2	Begriff T1	Begriff T1	0.53057	0.03386	0.62541	0.02397
Recording12	Participant12	Timeline1	T1 (1)	1	T1		Saccade	Whole	6	1556	1581	25	6.64	169.48	247.72	4.28	Begriff T1	Begriff T1	0.46335	0.02341	0.54272	0.01416
Recording12	Participant12	Timeline1	T1 (1)	1	T1		Saccade	Whole	77	16714	16739	25	39.99	144.74	205.74	4.31	Diagramm Konstante T1	Diagramm Konstante T1	0.37838	0.63603	0.44568	0.57957
Recording12	Participant12	Timeline1	T1 (1)	1	T1		Saccade	Whole	28	5673	5714	42	82.19	126.7	244.26	5.88	Diagramm Konstante T1	Diagramm Indi T 1	0.44562	0.58475	0.47043	0.40371
Recording12	Participant12	Timeline1	T1 (1)	1	T1		Saccade	Whole	11	2506	2531	25	243.18	108.75	159.24	2.76	Diagramm Indi T1	Diagramm Indi T1	0.65236	0.65646	0.61951	0.72144
Recording12	Participant12	Timeline1	T1 (1)	1	T1		Saccade	Whole	5	1356	1372	17	344.67	59.38	59.38	1.3	Begriff T1	Begriff T1	0.44009	0.01703	0.46335	0.02341
Recording12	Participant12	Timeline1	T1 (1)	1	T1		Saccade	Whole	7	1772	1822	50	352.82	100.41	219.34	4.48	Begriff T1	Begriff T1	0.54272	0.01416	0.6264	0.0247
Recording12	Participant12	Timeline1	T1 (1)	1	T1		Saccade	Whole	69	14873	14898	25	356.76	91.14	136.61	2	Begriff T1	Begriff T1	0.40293	0.03479	0.44037	0.03692
Recording13	Participant13	Timeline1	T1 (1)	1	T1		Saccade	Whole	6	953	986	33	7.16	205.64	269.36	6.91	Begriff T1	Begriff T1	0.42087	0.04572	0.56588	0.02749
Recording13	Participant13	Timeline1	T1 (1)	1	T1		Saccade	Whole	9	1653	1694	42	7.95	122.66	216.51	4.97	Begriff T1	Begriff T1	0.42107	0.04688	0.52454	0.03244
Recording13	Participant13	Timeline1	T1 (1)	1	T1		Saccade	Whole	22	4119	4153	33	15.76	118.15	193.3	3.66	Begriff T1	Begriff T1	0.42602	0.04764	0.50135	0.02638
Recording13	Participant13	Timeline1	T1 (1)	1	T1		Saccade	Whole	7	1169	1194	25	181.99	120.4	162.11	3.39	Begriff T1	Begriff T1	0.56588	0.02749	0.49537	0.02994
Recording13	Participant13	Timeline1	T1 (1)	1	T1		Saccade	Whole	21	3928	3953	25	190.42	60.86	79.62	1.86	Begriff T1	Begriff T1	0.46511	0.04045	0.42602	0.04764
Recording13	Participant13	Timeline1	T1 (1)	1	T1		Saccade	Whole	8	1286	1319	33	192.85	113.26	176.49	3.62	Begriff T1	Begriff T1	0.49537	0.02994	0.42107	0.04688
Recording13	Participant13	Timeline1	T1 (1)	1	T1		Saccade	Whole	11	2144	2194	50	276.78	184.58	321.3	8.92	Begriff T1	Diagramm Pot T1	0.62589	0.03525	0.66448	0.36006
Recording13	Participant13	Timeline1	T1 (1)	1	T1		Saccade	Whole	27	4769	4811	42	313.5	166.3	279.79	6.92	Diagramm Konstante T1	Diagramm Konstante T1	0.21816	0.67459	0.34233	0.80544
Recording13	Participant13	Timeline1	T1 (1)	1	T1		Saccade	Whole	56	10719	10744	25	313.8	60.9	78.8	1.85	Diagramm Konstante T1	Diagramm Konstante T1	0.441	0.5614	0.4725	0.59425
Recording13	Participant13	Timeline1	T1 (1)	1	T1		Saccade	Whole	10	1886	1936	50	358.41	103.74	156.08	4.9	Begriff T1	Begriff T1	0.52454	0.03244	0.62589	0.03525
Recording14	Participant14	Timeline1	T1 (1)	1	T1		Saccade	Whole	31	7484	7509	25	67.07	96.92	136.19	2.06	Diagramm Indi T 1	Begriff T1	0.46129	0.11723	0.49448	0.03875
Recording14	Participant14	Timeline1	T1 (1)	1	T1		Saccade	Whole	34	8201	8226	25	117.19	63.34	85.52	1.75	Diagramm Indi T 1	Begriff T1	0.45768	0.08265	0.43206	0.03277
Recording14	Participant14	Timeline1	T1 (1)	1	T1		Saccade	Whole	40	10076	10142	67	185.14	297.01	429.62	20.06	Diagramm Pot T1	Diagramm Indi T 1	0.6884	0.2458	0.25151	0.28513
Recording14	Participant14	Timeline1	T1 (1)	1	T1		Saccade	Whole	27	6459	6492	33	273.31	165.42	245.4	5.7	Diagramm Indi T 1	Diagramm Indi T 1	0.45916	0.26168	0.4721	0.4856
Recording15	Participant15	Timeline1	T1 (1)	1	T1		Saccade	Whole	29	7990	8024	33	0.96	116.24	188.34	4.27	Begriff T1	Begriff T1	0.51718	0.02925	0.59152	0.028
Recording15	Participant15	Timeline1	T1 (1)	1	T1		Saccade	Whole	50	15265	15307	42	80.14	192.53	323.23	8.17	Diagramm Indi T1	Diagramm Indi T1	0.61745	0.9146	0.66244	0.65574
Recording15	Participant15	Timeline1	T1 (1)	1	T1		Saccade	Whole	51	15440	15490	50	86.77	189.82	425.54	9.81	Diagramm Indi T1	Diagramm Pot T1	0.66244	0.65574	0.68015	0.34139
Recording15	Participant15	Timeline1	T1 (1)	1	T1		Saccade	Whole	6	1207	1232	25	184.94	160.27	230.36	4.23	Begriff T1	Begriff T1	0.48068	0.02232	0.40591	0.02878
Recording16	Participant16	Timeline1	T1 (1)	1	T1		Saccade	Whole	13	2808	2833	25	9.15	139.94	209.89	3.67	Begriff T1	Begriff T1	0.47729	0.01935	0.55171	0.00736
Recording16	Participant16	Timeline1	T1 (1)	1	T1		Saccade	Whole	25	7242	7267	25	93.12	199.19	289.32	5.31	Diagramm Indi T 1	Diagramm Indi T 1	0.18427	0.46668	0.17374	0.2735
Recording16	Participant16	Timeline1	T1 (1)	1	T1		Saccade	Whole	35	9617	9642	25	166.99	161.27	238.82	4.39	Diagramm Pot T1	Diagramm Pot T1	0.67426	0.30451	0.58716	0.28438
Recording16	Participant16	Timeline1	T1 (1)	1	T1		Saccade	Whole	8	1808	1825	17	190.81	50.75	60.04	1.04	Begriff T1	Begriff T1	0.42415	0.02086	0.40292	0.02492
Recording16	Participant16	Timeline1	T1 (1)	1	T1		Saccade	Whole	24	7050	7092	42	199.11	157.54	264.98	6.84	Diagramm Indi T 1	Diagramm Indi T 1	0.32121	0.41923	0.18427	0.46668
Recording16	Participant16	Timeline1	T1 (1)	1	T1		Saccade	Whole	6	1183	1200	17	213.74	41.23	49.26	1.18	Begriff T1	Begriff T1	0.42587	0.0075	0.40743	0.01982
Recording16	Participant16	Timeline1	T1 (1)	1	T1		Saccade	Whole	49	12775	12825	50	221.95	293.17	479.22	15.15	Diagramm Konstante T1	Diagramm Konstante T1	0.45238	0.58292	0.17801	0.82953
Recording16	Participant16	Timeline1	T1 (1)	1	T1		Saccade	Whole	26	7492	7542	50	281.97	273.88	416.44	14	Diagramm Indi T 1	Diagramm Konstante T1	0.17374	0.2735	0.27307	0.74197
Recording16	Participant16	Timeline1	T1 (1)	1	T1		Saccade	Whole	12	2633	2658	25	346.79	76.66	114.89	2.13	Begriff T1	Begriff T1	0.43474	0.00936	0.47729	0.01935
Recording16	Participant16	Timeline1	T1 (1)	1	T1		Saccade	Whole	14	3042	3067	25	352.15	208.15	297.73	5.58	Begriff T1	Begriff T1	0.55171	0.00736	0.66902	0.02353
Recording16	Participant16	Timeline1	T1 (1)	1	T1		Saccade	Whole	7	1592	1608	17	356.42	42.77	47.97	0.81	Begriff T1	Begriff T1	0.40743	0.01982	0.42415	0.02086
Recording17	Participant17	Timeline1	T1 (1)	1	T1		Saccade	Whole	33	7008	7033	25	28.1	149.94	202.7	4.4	Diagramm Indi T 1	Begriff T1	0.37586	0.10293	0.47266	0.05125
Recording17	Participant17	Timeline1	T1 (1)	1	T1		Saccade	Whole	85	23158	23183	25	52.14	83.7	120.74	2.51	Diagramm Konstante T1	Diagramm Konstante T1	0.42112	0.63801	0.46455	0.58212
Recording17	Participant17	Timeline1	T1 (1)	1	T1		Saccade	Whole	34	7166	7216	50	206.03	239.75	404.66	11.91	Begriff T1	Diagramm Indi T 1	0.47266	0.05125	0.19552	0.18662
Recording18	Participant18	Timeline1	T1 (1)	1	T1		Saccade	Whole	27	6777	6802	25	280.31	83.3	121.83	2.04	Diagramm Konstante T1	Diagramm Konstante T1	0.19349	0.85371	0.2076	0.93132
Recording2	Participant2	Timeline1	T1 (1)	1	T1		Saccade	Whole	55	11427	11511	83	87.18	200.05	367.54	15.56	Diagramm Konstante T1	Diagramm Indi T 1	0.18338	0.69667	0.21231	0.10878
Recording2	Participant2	Timeline1	T1 (1)	1	T1		Saccade	Whole	121	26644	26719	75	88.41	141.76	201.51	10.27	Diagramm Indi T1	Diagramm Pot T1	0.70865	0.80371	0.7194	0.4155
Recording2	Participant2	Timeline1	T1 (1)	1	T1		Saccade	Whole	96	19661	19702	42	131.04	137.47	251.91	6.12	Diagramm Pot T1	Diagramm Pot T1	0.75403	0.42942	0.64852	0.30821
Recording2	Participant2	Timeline1	T1 (1)	1	T1		Saccade	Whole	97	20044	20069	25	176.3	113.65	167.93	2.89	Diagramm Pot T1	Diagramm Pot T1	0.64852	0.30821	0.58954	0.3044
Recording2	Participant2	Timeline1	T1 (1)	1	T1		Saccade	Whole	50	10144	10194	50	269.7	287.57	485.74	14.26	Diagramm Pot T1	Diagramm Indi T1	0.6609	0.29237	0.65806	0.83461
Recording2	Participant2	Timeline1	T1 (1)	1	T1		Saccade	Whole	72	13927	13952	25	284.53	115.49	160.02	3.41	Diagramm Pot T1	Diagramm Pot T1	0.62941	0.21458	0.65891	0.32842
Recording2	Participant2	Timeline1	T1 (1)	1	T1		Saccade	Whole	85	15919	15961	42	302.73	132.37	261.78	5.33	Diagramm Indi T1	Diagramm Indi T1	0.62328	0.73795	0.71441	0.87974
Recording2	Participant2	Timeline1	T1 (1)	1	T1		Saccade	Whole	123	27519	27536	17	319.8	42.74	54.08	1.04	Diagramm Pot T1	Diagramm Pot T1	0.82104	0.43608	0.8414	0.45329
Recording2	Participant2	Timeline1	T1 (1)	1	T1		Saccade	Whole	120	26427	26444	17	328.62	86.04	91.83	1.73	Diagramm Indi T1	Diagramm Indi T1	0.67297	0.78195	0.70865	0.80371
Recording2	Participant2	Timeline1	T1 (1)	1	T1		Saccade	Whole	88	17144	17169	25	332.4	200.48	273.67	5.43	Diagramm Pot T1	Diagramm Pot T1	0.70358	0.38731	0.81361	0.44485
Recording2	Participant2	Timeline1	T1 (1)	1	T1		Saccade	Whole	122	27211	27244	33	348.55	142.34	248.51	4.83	Diagramm Pot T1	Diagramm Pot T1	0.7194	0.4155	0.82104	0.43608
Recording2	Participant2	Timeline1	T1 (1)	1	T1		Saccade	Whole	14	2544	2577	33	354.47	114.82	172.38	4.13	Begriff T1	Begriff T1	0.59158	0.00504	0.67395	0.01301
Recording20	Participant20	Timeline1	T1 (1)	1	T1		Saccade	Whole	15	3756	3790	33	3	179.2	291.52	6.34	Begriff T1	Begriff T1	0.53461	0.02053	0.64276	0.01487
Recording20	Participant20	Timeline1	T1 (1)	1	T1		Saccade	Whole	14	3548	3573	25	3.77	136.97	193.27	3.79	Begriff T1	Begriff T1	0.47022	0.02478	0.53461	0.02053
Recording20	Participant20	Timeline1	T1 (1)	1	T1		Saccade	Whole	13	3365	3390	25	5.37	132.03	196.96	3.28	Begriff T1	Begriff T1	0.41295	0.03016	0.47022	0.02478
Recording20	Participant20	Timeline1	T1 (1)	1	T1		Saccade	Whole	34	8648	8681	33	37.23	145.74	253.92	5.51	Diagramm Indi T 1	Diagramm Indi T 1	0.35979	0.20381	0.44156	0.14168
Recording20	Participant20	Timeline1	T1 (1)	1	T1		Saccade	Whole	2	823	898	75	110.54	248.72	357.08	18.67	Diagramm Indi T 1	Diagramm Indi T 1	0.4673	0.52397	0.2966	0.06843
Recording20	Participant20	Timeline1	T1 (1)	1	T1		Saccade	Whole	12	3131	3148	17	178.29	64.62	64.97	1.13	Begriff T1	Begriff T1	0.4316	0.03072	0.41295	0.03016
Recording20	Participant20	Timeline1	T1 (1)	1	T1		Saccade	Whole	9	2448	2490	42	179.49	147.21	270.93	6.32	Begriff T1	Begriff T1	0.51159	0.0198	0.40702	0.01887
Recording20	Participant20	Timeline1	T1 (1)	1	T1		Saccade	Whole	8	2265	2281	17	188.34	91.65	95.88	2.19	Begriff T1	Begriff T1	0.54341	0.01514	0.51159	0.0198
Recording20	Participant20	Timeline1	T1 (1)	1	T1		Saccade	Whole	35	9181	9198	17	331.76	46.51	47.79	1.16	Diagramm Indi T 1	Diagramm Indi T 1	0.44156	0.14168	0.46099	0.15211
Recording20	Participant20	Timeline1	T1 (1)	1	T1		Saccade	Whole	7	1998	2031	33	357.68	149.61	245.79	4.87	Begriff T1	Begriff T1	0.45637	0.01161	0.54341	0.01514
Recording21	Participant21	Timeline1	T1 (1)	1	T1		Saccade	Whole	31	8756	8789	33	210.65	137.77	233.43	4.81	Diagramm Pot T1	Diagramm Pot T1	0.72925	0.21349	0.63042	0.27205
Recording21	Participant21	Timeline1	T1 (1)	1	T1		Saccade	Whole	35	10206	10281	75	242.68	257.72	389.71	19.24	Diagramm Pot T1	Diagramm Konstante T1	0.64694	0.29449	0.37145	0.8277
Recording21	Participant21	Timeline1	T1 (1)	1	T1		Saccade	Whole	30	8531	8598	67	323.38	198.22	342.97	12.52	Begriff T1	Diagramm Pot T1	0.4804	0.02857	0.72925	0.21349
Recording22	Participant22	Timeline1	T1 (1)	1	T1		Saccade	Whole	11	2536	2570	33	4.15	91.98	146.29	3.38	Begriff T1	Begriff T1	0.55081	0.05373	0.61647	0.04896
Recording22	Participant22	Timeline1	T1 (1)	1	T1		Saccade	Whole	15	3395	3420	25	13.91	83.32	119	2.62	Diagramm Indi T 1	Begriff T1	0.36006	0.06502	0.41153	0.05228
Recording22	Participant22	Timeline1	T1 (1)	1	T1		Saccade	Whole	12	2711	2786	75	199.29	265.12	482.28	19.79	Begriff T1	Diagramm Indi T 1	0.61647	0.04896	0.23723	0.18168
Recording3	Participant3	Timeline1	T1 (1)	1	T1		Saccade	Whole	20	5208	5233	25	41.1	175.32	257.99	4.6	Diagramm Konstante T1	Diagramm Indi T 1	0.38082	0.61147	0.46641	0.53681
Recording3	Participant3	Timeline1	T1 (1)	1	T1		Saccade	Whole	17	4483	4533	50	196.93	327.15	575.99	16.37	Diagramm Indi T1	Diagramm Konstante T1	0.62039	0.75009	0.27793	0.8543
Recording3	Participant3	Timeline1	T1 (1)	1	T1		Saccade	Whole	10	2916	2974	58	281.23	125.2	354.38	6.25	Diagramm Indi T 1	Diagramm Indi T 1	0.13074	0.25387	0.17342	0.46878
Recording3	Participant3	Timeline1	T1 (1)	1	T1		Saccade	Whole	11	3141	3166	25	359.38	191.75	281.61	5.13	Diagramm Indi T 1	Diagramm Indi T 1	0.17342	0.46878	0.28178	0.46995
Recording4	Participant4	Timeline1	T1 (1)	1	T1		Saccade	Whole	44	15510	15543	33	27.76	84.52	145.58	2.76	Diagramm Indi T 1	Diagramm Indi T 1	0.38169	0.10721	0.43485	0.07923
Recording4	Participant4	Timeline1	T1 (1)	1	T1		Saccade	Whole	32	10360	10376	17	52.41	47.73	57.61	1.06	Begriff T1	Begriff T1	0.44963	0.04997	0.46463	0.03047
Recording4	Participant4	Timeline1	T1 (1)	1	T1		Saccade	Whole	31	9785	9826	42	134.63	119.72	241.54	5.02	Diagramm Pot T1	Begriff T1	0.54264	0.14417	0.44963	0.04997
Recording4	Participant4	Timeline1	T1 (1)	1	T1		Saccade	Whole	19	7009	7034	25	141.67	143.96	202.75	3.38	Diagramm Pot T1	Begriff T1	0.59111	0.0783	0.51739	0.02002
Recording4	Participant4	Timeline1	T1 (1)	1	T1		Saccade	Whole	43	14526	14560	33	156.15	106.17	178.62	3.85	Diagramm Indi T 1	Diagramm Indi T 1	0.4553	0.13975	0.38169	0.10721
Recording4	Participant4	Timeline1	T1 (1)	1	T1		Saccade	Whole	26	8443	8476	33	175.53	185.21	309.01	6.63	Begriff T1	Begriff T1	0.53605	0.02878	0.40379	0.01844
Recording4	Participant4	Timeline1	T1 (1)	1	T1		Saccade	Whole	33	10610	10626	17	176.56	101.07	109.23	1.8	Begriff T1	Begriff T1	0.46463	0.03047	0.42751	0.02824
Recording4	Participant4	Timeline1	T1 (1)	1	T1		Saccade	Whole	47	16585	16618	33	253.26	88.77	119.96	3.62	Begriff T1	Diagramm Indi T 1	0.4386	0.03394	0.40517	0.14504
Recording4	Participant4	Timeline1	T1 (1)	1	T1		Saccade	Whole	38	12418	12451	33	337.29	137.35	233.37	4.51	Begriff T1	Diagramm Pot T1	0.45057	0.03463	0.53705	0.07082
Recording4	Participant4	Timeline1	T1 (1)	1	T1		Saccade	Whole	5	1551	1576	25	351.75	104.23	154.98	2.45	Begriff T1	Begriff T1	0.42444	0.0193	0.48167	0.0276
Recording4	Participant4	Timeline1	T1 (1)	1	T1		Saccade	Whole	37	11960	11985	25	354.29	66.68	99.01	1.58	Begriff T1	Begriff T1	0.41672	0.03124	0.45057	0.03463
Recording4	Participant4	Timeline1	T1 (1)	1	T1		Saccade	Whole	27	8668	8693	25	355.3	116.84	173.38	2.74	Begriff T1	Begriff T1	0.40379	0.01844	0.45765	0.02286
Recording4	Participant4	Timeline1	T1 (1)	1	T1		Saccade	Whole	28	8876	8901	25	359.73	168.91	244.91	4.71	Begriff T1	Begriff T1	0.45765	0.02286	0.55488	0.02333
Recording6	Participant6	Timeline1	T1 (1)	1	T1		Saccade	Whole	22	5722	5781	58	85.18	312	553.77	18.39	Diagramm Konstante T1	Begriff T1	0.4661	0.60437	0.51546	0.01885
Recording6	Participant6	Timeline1	T1 (1)	1	T1		Saccade	Whole	23	5956	5989	33	172.6	155.42	253.32	5.34	Begriff T1	Begriff T1	0.51546	0.01885	0.4165	0.00599
Recording7	Participant7	Timeline1	T1 (1)	1	T1		Saccade	Whole	15	3171	3205	33	3.95	96.85	142.19	3.72	Begriff T1	Begriff T1	0.60425	0.02449	0.6746	0.01962
Recording7	Participant7	Timeline1	T1 (1)	1	T1		Saccade	Whole	41	9897	9913	17	4.58	44.16	45.25	1.15	Begriff T1	Begriff T1	0.4174	0.03432	0.43818	0.03266
Recording7	Participant7	Timeline1	T1 (1)	1	T1		Saccade	Whole	13	2796	2830	33	4.81	143.03	242.05	5.17	Begriff T1	Begriff T1	0.41414	0.02884	0.50961	0.02081
Recording7	Participant7	Timeline1	T1 (1)	1	T1		Saccade	Whole	32	6963	6988	25	106.72	80.42	118.23	2.25	Diagramm Pot T1	Begriff T1	0.53566	0.11108	0.51592	0.04541
Recording7	Participant7	Timeline1	T1 (1)	1	T1		Saccade	Whole	16	3363	3405	42	178.12	195.41	320.14	8.5	Begriff T1	Begriff T1	0.6746	0.01962	0.51629	0.01443
Recording7	Participant7	Timeline1	T1 (1)	1	T1		Saccade	Whole	9	1721	1730	8	182.02	34.98	34.98	0.93	Begriff T1	Begriff T1	0.44333	0.02357	0.42692	0.02415
Recording7	Participant7	Timeline1	T1 (1)	1	T1		Saccade	Whole	42	10463	10480	17	184.41	54.4	62.1	1.16	Begriff T1	Begriff T1	0.43818	0.03266	0.41683	0.0343
Recording7	Participant7	Timeline1	T1 (1)	1	T1		Saccade	Whole	11	2255	2263	8	185.46	30.68	30.68	0.58	Begriff T1	Begriff T1	0.44461	0.02538	0.43414	0.02638
Recording7	Participant7	Timeline1	T1 (1)	1	T1		Saccade	Whole	40	8688	8722	33	185.54	105.57	162.07	3.64	Begriff T1	Begriff T1	0.48363	0.0279	0.4174	0.03432
Recording7	Participant7	Timeline1	T1 (1)	1	T1		Saccade	Whole	12	2538	2563	25	187.01	44.68	66.9	1.07	Begriff T1	Begriff T1	0.43414	0.02638	0.41414	0.02884
Recording7	Participant7	Timeline1	T1 (1)	1	T1		Saccade	Whole	43	11538	11555	17	187.3	73.41	85.99	0.85	Begriff T1	Begriff T1	0.41683	0.0343	0.40025	0.03643
Recording7	Participant7	Timeline1	T1 (1)	1	T1		Saccade	Whole	17	3563	3597	33	187.97	119.91	200.06	4.07	Begriff T1	Begriff T1	0.51629	0.01443	0.44146	0.0249
Recording7	Participant7	Timeline1	T1 (1)	1	T1		Saccade	Whole	22	4447	4463	17	195.67	60.46	69.07	1.24	Begriff T1	Begriff T1	0.43184	0.02501	0.40893	0.03144
Recording7	Participant7	Timeline1	T1 (1)	1	T1		Saccade	Whole	53	15263	15313	50	236.76	204.44	307.27	10.38	Begriff T1	Diagramm Indi T 1	0.40731	0.03299	0.25906	0.25921
Recording7	Participant7	Timeline1	T1 (1)	1	T1		Saccade	Whole	8	1196	1213	17	353.69	66.43	69.67	1.3	Begriff T1	Begriff T1	0.41907	0.02089	0.44333	0.02357
Recording7	Participant7	Timeline1	T1 (1)	1	T1		Saccade	Whole	10	1955	1971	17	356.03	47.6	57.39	0.92	Begriff T1	Begriff T1	0.42692	0.02415	0.44461	0.02538
Recording7	Participant7	Timeline1	T1 (1)	1	T1		Saccade	Whole	29	6313	6330	17	356.78	66.7	67.66	1.09	Begriff T1	Begriff T1	0.41049	0.02602	0.43304	0.02729
Recording7	Participant7	Timeline1	T1 (1)	1	T1		Saccade	Whole	14	3013	3046	33	357.78	147.66	226.39	5.1	Begriff T1	Begriff T1	0.50961	0.02081	0.60425	0.02449
Recording8	Participant8	Timeline1	T1 (1)	1	T1		Saccade	Whole	10	1647	1697	50	0.44	255.2	352.38	12.74	Begriff T1	Begriff T1	0.43788	0.02997	0.67362	0.02816
Recording8	Participant8	Timeline1	T1 (1)	1	T1		Saccade	Whole	30	6455	6480	25	56.98	112.07	164.42	2.84	Diagramm Indi T 1	Diagramm Indi T 1	0.41419	0.18203	0.45257	0.12297
Recording8	Participant8	Timeline1	T1 (1)	1	T1		Saccade	Whole	25	5038	5080	42	106.23	112.33	173.62	4.22	Diagramm Indi T 1	Begriff T1	0.45652	0.14473	0.42112	0.02313
Recording8	Participant8	Timeline1	T1 (1)	1	T1		Saccade	Whole	14	2480	2505	25	156.72	77.5	115.27	1.84	Begriff T1	Begriff T1	0.43791	0.03606	0.40455	0.0217
Recording8	Participant8	Timeline1	T1 (1)	1	T1		Saccade	Whole	13	2272	2313	42	179.05	251.77	365.46	10.61	Begriff T1	Begriff T1	0.63406	0.03932	0.43791	0.03606
Recording8	Participant8	Timeline1	T1 (1)	1	T1		Saccade	Whole	26	5555	5588	33	288.27	121.47	207.13	4.25	Begriff T1	Diagramm Indi T 1	0.42112	0.02313	0.46034	0.14193
Recording8	Participant8	Timeline1	T1 (1)	1	T1		Saccade	Whole	31	6863	6880	17	294.27	38.89	41.55	0.87	Diagramm Indi T 1	Diagramm Indi T 1	0.45257	0.12297	0.46192	0.14372
Recording8	Participant8	Timeline1	T1 (1)	1	T1		Saccade	Whole	9	1513	1530	17	337.05	36.93	43.15	0.75	Begriff T1	Begriff T1	0.42443	0.02428	0.43788	0.02997
Recording8	Participant8	Timeline1	T1 (1)	1	T1		Saccade	Whole	8	1338	1363	25	352.81	50.55	75.77	1.19	Begriff T1	Begriff T1	0.40213	0.02146	0.42443	0.02428
Recording9	Participant9	Timeline1	T1 (1)	1	T1		Saccade	Whole	33	9328	9386	58	18.27	341.2	474.13	20.29	Diagramm Konstante T1	Diagramm Indi T1	0.21901	0.7329	0.63287	0.59627
Recording9	Participant9	Timeline1	T1 (1)	1	T1		Saccade	Whole	15	4345	4361	17	42.08	41.74	42.63	1.01	Begriff T1	Begriff T1	0.51886	0.04277	0.53677	0.02659
Recording9	Participant9	Timeline1	T1 (1)	1	T1		Saccade	Whole	70	25328	25378	50	60.22	116.16	264.04	5.74	Diagramm Konstante T1	Diagramm Konstante T1	0.3874	0.83268	0.47027	0.68789
Recording9	Participant9	Timeline1	T1 (1)	1	T1		Saccade	Whole	12	3445	3461	17	133.97	72.82	74.5	1.25	Begriff T1	Begriff T1	0.45422	0.04073	0.43267	0.01839
Recording9	Participant9	Timeline1	T1 (1)	1	T1		Saccade	Whole	80	27128	27145	17	169.19	78.06	82.89	1.46	Begriff T1	Begriff T1	0.44711	0.03186	0.4161	0.02594
Recording9	Participant9	Timeline1	T1 (1)	1	T1		Saccade	Whole	77	26495	26520	25	179.19	255.31	368.12	7.01	Begriff T1	Begriff T1	0.66164	0.02205	0.52029	0.02006
Recording9	Participant9	Timeline1	T1 (1)	1	T1		Saccade	Whole	39	11086	11103	17	252.87	44.92	50.92	0.9	Diagramm Konstante T1	Diagramm Konstante T1	0.18345	0.86719	0.17359	0.89919
Recording9	Participant9	Timeline1	T1 (1)	1	T1		Saccade	Whole	25	7628	7645	17	273.37	159.56	166.13	3.09	Diagramm Konstante T1	Diagramm Konstante T1	0.21915	0.74771	0.22609	0.86538
Recording9	Participant9	Timeline1	T1 (1)	1	T1		Saccade	Whole	36	10028	10070	42	275.62	226.53	434.27	9.55	Diagramm Pot T1	Diagramm Indi T1	0.59945	0.32203	0.63295	0.66254
Recording9	Participant9	Timeline1	T1 (1)	1	T1		Saccade	Whole	67	23787	23812	25	328.6	207.25	310.28	5.77	Diagramm Konstante T1	Diagramm Konstante T1	0.23622	0.78577	0.34919	0.85473
Recording9	Participant9	Timeline1	T1 (1)	1	T1		Saccade	Whole	13	3620	3636	17	329.51	79.28	80.43	1.4	Begriff T1	Begriff T1	0.43267	0.01839	0.46003	0.0345
Recording9	Participant9	Timeline1	T1 (1)	1	T1		Saccade	Whole	11	2028	2045	17	340.2	64.68	64.94	1.54	Begriff T1	Begriff T1	0.42388	0.02981	0.45422	0.04073
Recording9	Participant9	Timeline1	T1 (1)	1	T1		Saccade	Whole	10	1770	1795	25	349.23	53.51	79.63	1.65	Begriff T1	Begriff T1	0.39109	0.02357	0.42388	0.02981
Recording9	Participant9	Timeline1	T1 (1)	1	T1		Saccade	Whole	14	4128	4153	25	352	120.72	181.02	2.97	Begriff T1	Begriff T1	0.46003	0.0345	0.51886	0.04277
Recording9	Participant9	Timeline1	T1 (1)	1	T1		Saccade	Whole	81	27278	27295	17	352.27	89.04	89.8	1.78	Begriff T1	Begriff T1	0.4161	0.02594	0.45213	0.03083
Recording9	Participant9	Timeline1	T1 (1)	1	T1		Saccade	Whole	16	4528	4553	25	356.49	102.36	152.99	2.97	Begriff T1	Begriff T1	0.53677	0.02659	0.59816	0.03035
Recording9	Participant9	Timeline1	T1 (1)	1	T1		Saccade	Whole	76	26320	26353	33	359.5	71.66	101.89	2.26	Begriff T1	Begriff T1	0.61444	0.02164	0.66164	0.02205
