# Supplementary material for: Eye Movement Analysis: A Kernel Density Estimation Approach for Saccade Direction and Amplitude
Source: J Eye Mov Res. 2026 Jan 19;19(1):10. doi: 10.3390/jemr19010010 (PMC12922154; doi:10.3390/jemr19010010)
Supplement: Supplementary file 1 [file jemr-19-00010-s001.zip › Dataset S2.xlsx]

## Sheet: Tabelle1
Recording	Participant	Timeline	TOI	Interval	Media	Variable1	Event_type	Validity	EventIndex	Start	Stop	Duration	Saccade_direction	Average_velocity	Peak_velocity	Saccade_amplitude	Start_AOI	Landing_AOI	Start_position_X	Start_position_Y	Landing_position_X	Landing_position_Y
Recording15	Participant15	Timeline1	M11 (1)	1	M11		Saccade	Whole	23	4746	4787	42	323.05	156.86	245.2	7.03	Diagramm Potenzfunktion,Potenzfunktion	Diagramm Potenzfunktion,Potenzfunktion	0.31182	0.83236	0.42779	0.91958
Recording15	Participant15	Timeline1	M11 (1)	1	M11		Saccade	Whole	24	5087	5146	58	124.94	215.72	336.2	12.96	Diagramm Potenzfunktion,Potenzfunktion	Diagramm Potenzfunktion,Potenzfunktion	0.42779	0.91958	0.23843	0.64855
Recording15	Participant15	Timeline1	M11 (1)	1	M11		Saccade	Whole	25	5354	5379	25	102.24	104.4	145.88	2.68	Diagramm Potenzfunktion,Potenzfunktion	Diagramm Potenzfunktion,Potenzfunktion	0.23843	0.64855	0.22091	0.56782
Recording15	Participant15	Timeline1	Entire Recording	1	M11		Saccade	Whole	2448	674411	674453	42	323.05	156.86	245.2	7.03	Diagramm Potenzfunktion,Potenzfunktion	Diagramm Potenzfunktion,Potenzfunktion	0.31182	0.83236	0.42779	0.91958
Recording15	Participant15	Timeline1	Entire Recording	1	M11		Saccade	Whole	2449	674753	674811	58	124.94	215.72	336.2	12.96	Diagramm Potenzfunktion,Potenzfunktion	Diagramm Potenzfunktion,Potenzfunktion	0.42779	0.91958	0.23843	0.64855
Recording15	Participant15	Timeline1	Entire Recording	1	M11		Saccade	Whole	2450	675019	675044	25	102.24	104.4	145.88	2.68	Diagramm Potenzfunktion,Potenzfunktion	Diagramm Potenzfunktion,Potenzfunktion	0.23843	0.64855	0.22091	0.56782
Recording22	Participant22	Timeline1	M11 (1)	1	M11		Saccade	Whole	25	6043	6068	25	128.3	100.73	146.6	2.91	Diagramm Potenzfunktion	Diagramm Potenzfunktion,Potenzfunktion	0.28006	0.67037	0.23435	0.61251
Recording22	Participant22	Timeline1	M11 (1)	1	M11		Saccade	Whole	26	6384	6451	67	294.13	189.87	502.36	12.32	Diagramm Potenzfunktion,Potenzfunktion	Abszisse Pot,Diagramm Potenzfunktion,Potenzfunktion	0.23435	0.61251	0.38339	0.94523
Recording22	Participant22	Timeline1	Entire Recording	1	M11		Saccade	Whole	2594	678201	678226	25	128.3	100.73	146.6	2.91	Diagramm Potenzfunktion	Diagramm Potenzfunktion,Potenzfunktion	0.28006	0.67037	0.23435	0.61251
Recording22	Participant22	Timeline1	Entire Recording	1	M11		Saccade	Whole	2595	678543	678610	67	294.13	189.87	502.36	12.32	Diagramm Potenzfunktion,Potenzfunktion	Abszisse Pot,Diagramm Potenzfunktion,Potenzfunktion	0.23435	0.61251	0.38339	0.94523
Recording18	Participant18	Timeline1	M11 (1)	1	M11		Saccade	Whole	18	3397	3422	25	210.95	70.48	104.78	1.68	Diagramm Potenzfunktion,Potenzfunktion	Diagramm Potenzfunktion,Potenzfunktion	0.32685	0.85621	0.29236	0.87689
Recording18	Participant18	Timeline1	M11 (1)	1	M11		Saccade	Whole	19	3847	3906	58	111.09	125.08	201.55	7.49	Diagramm Potenzfunktion,Potenzfunktion	Diagramm Potenzfunktion	0.29236	0.87689	0.20102	0.63998
Recording18	Participant18	Timeline1	M11 (1)	1	M11		Saccade	Whole	30	6106	6156	50	109.27	197.75	298.45	10.19	Abszisse Pot,Diagramm Potenzfunktion	Diagramm Potenzfunktion	0.31438	0.96867	0.19801	0.63575
Recording18	Participant18	Timeline1	M11 (1)	1	M11		Saccade	Whole	31	6406	6422	17	157.89	85.47	92.29	2.01	Diagramm Potenzfunktion	Diagramm Potenzfunktion,Ordinate Pot	0.19801	0.63575	0.15452	0.61808
Recording18	Participant18	Timeline1	M11 (1)	1	M11		Saccade	Whole	32	6697	6722	25	356.11	122.5	177.47	3.41	Diagramm Potenzfunktion,Ordinate Pot	Diagramm Potenzfunktion,Potenzfunktion	0.15452	0.61808	0.23084	0.62328
Recording18	Participant18	Timeline1	M11 (1)	1	M11		Saccade	Whole	33	6989	7006	17	324.86	58.2	67.54	0.73	Diagramm Potenzfunktion,Potenzfunktion	Diagramm Potenzfunktion,Potenzfunktion	0.23084	0.62328	0.24642	0.63424
Recording18	Participant18	Timeline1	M11 (1)	1	M11		Saccade	Whole	34	7172	7214	42	162.17	75.62	101.64	3.25	Diagramm Potenzfunktion,Potenzfunktion	Diagramm Potenzfunktion	0.24642	0.63424	0.17603	0.6116
Recording18	Participant18	Timeline1	M11 (1)	1	M11		Saccade	Whole	35	7347	7356	8	183.35	42.28	42.28	0.9	Diagramm Potenzfunktion	Diagramm Potenzfunktion,Ordinate Pot	0.17603	0.6116	0.15585	0.61279
Recording18	Participant18	Timeline1	M11 (1)	1	M11		Saccade	Whole	38	8881	8906	25	98.41	51.39	64.41	1.03	Abszisse Pot,Diagramm Potenzfunktion	Abszisse Pot,Diagramm Potenzfunktion,Potenzfunktion	0.43746	0.98568	0.43173	0.94691
Recording18	Participant18	Timeline1	M11 (1)	1	M11		Saccade	Whole	40	9714	9722	8	347.88	33.12	33.12	0.57	Diagramm Potenzfunktion	Diagramm Potenzfunktion,Potenzfunktion	0.2168	0.62283	0.22944	0.62555
Recording18	Participant18	Timeline1	M11 (1)	1	M11		Saccade	Whole	41	9931	9956	25	161.69	104.62	142.07	2.61	Diagramm Potenzfunktion,Potenzfunktion	Diagramm Potenzfunktion,Ordinate Pot	0.22944	0.62555	0.17123	0.60629
Recording18	Participant18	Timeline1	M11 (1)	1	M11		Saccade	Whole	42	10264	10289	25	351.12	100.82	144.62	2.63	Diagramm Potenzfunktion,Ordinate Pot	Diagramm Potenzfunktion,Potenzfunktion	0.17123	0.60629	0.23012	0.61549
Recording18	Participant18	Timeline1	M11 (1)	1	M11		Saccade	Whole	43	10472	10522	50	303.84	261.42	487.35	12.98	Diagramm Potenzfunktion,Potenzfunktion	Diagramm Potenzfunktion,Potenzfunktion	0.23012	0.61549	0.44402	0.93447
Recording18	Participant18	Timeline1	M11 (1)	1	M11		Saccade	Whole	44	10697	10706	8	221.24	43.61	43.61	0.88	Diagramm Potenzfunktion,Potenzfunktion	Abszisse Pot,Diagramm Potenzfunktion,Potenzfunktion	0.44402	0.93447	0.42819	0.94834
Recording18	Participant18	Timeline1	M11 (1)	1	M11		Saccade	Whole	46	11314	11347	33	109.74	106.18	138.67	3.07	Diagramm Potenzfunktion,Potenzfunktion	Diagramm Potenzfunktion,Potenzfunktion	0.26872	0.70149	0.2325	0.60057
Recording18	Participant18	Timeline1	M11 (1)	1	M11		Saccade	Whole	47	11697	11756	58	273.82	167.32	304.96	9.93	Diagramm Potenzfunktion,Potenzfunktion	Abszisse Pot,Diagramm Potenzfunktion	0.2325	0.60057	0.25794	0.98121
Recording18	Participant18	Timeline1	M11 (1)	1	M11		Saccade	Whole	68	16931	16964	33	184.89	122.75	189.64	3.96	Diagramm Potenzfunktion	Diagramm Potenzfunktion	0.32642	0.78063	0.23671	0.78831
Recording18	Participant18	Timeline1	M11 (1)	1	M11		Saccade	Whole	69	17114	17148	33	97.06	127.9	206.63	4.31	Diagramm Potenzfunktion	Diagramm Potenzfunktion	0.23671	0.78831	0.21661	0.62601
Recording18	Participant18	Timeline1	M11 (1)	1	M11		Saccade	Whole	70	17323	17339	17	4.32	38.27	43.71	0.75	Diagramm Potenzfunktion	Diagramm Potenzfunktion,Potenzfunktion	0.21661	0.62601	0.23103	0.62492
Recording18	Participant18	Timeline1	M11 (1)	1	M11		Saccade	Whole	71	17681	17723	42	305.1	283.92	454.37	11.93	Diagramm Potenzfunktion,Potenzfunktion	Diagramm Potenzfunktion,Potenzfunktion	0.23103	0.62492	0.43206	0.91097
Recording18	Participant18	Timeline1	M11 (1)	1	M11		Saccade	Whole	72	17914	17931	17	262.54	41.72	52.92	0.88	Diagramm Potenzfunktion,Potenzfunktion	Abszisse Pot,Diagramm Potenzfunktion,Potenzfunktion	0.43206	0.91097	0.42772	0.94405
Recording18	Participant18	Timeline1	M11 (1)	1	M11		Saccade	Whole	74	18623	18648	25	148.75	108.66	153.94	2.51	Diagramm Potenzfunktion	Diagramm Potenzfunktion	0.25849	0.6156	0.20497	0.58313
Recording18	Participant18	Timeline1	M11 (1)	1	M11		Saccade	Whole	75	18839	18856	17	313.96	54.05	56.32	0.92	Diagramm Potenzfunktion	Diagramm Potenzfunktion,Potenzfunktion	0.20497	0.58313	0.22141	0.60017
Recording18	Participant18	Timeline1	M11 (1)	1	M11		Saccade	Whole	76	19031	19056	25	210.28	71.92	90.12	1.96	Diagramm Potenzfunktion,Potenzfunktion	Diagramm Potenzfunktion	0.22141	0.60017	0.17918	0.62483
Recording18	Participant18	Timeline1	Entire Recording	1	M11		Saccade	Whole	1365	399176	399201	25	210.95	70.48	104.78	1.68	Diagramm Potenzfunktion,Potenzfunktion	Diagramm Potenzfunktion,Potenzfunktion	0.32685	0.85621	0.29236	0.87689
Recording18	Participant18	Timeline1	Entire Recording	1	M11		Saccade	Whole	1366	399626	399685	58	111.09	125.08	201.55	7.49	Diagramm Potenzfunktion,Potenzfunktion	Diagramm Potenzfunktion	0.29236	0.87689	0.20102	0.63998
Recording18	Participant18	Timeline1	Entire Recording	1	M11		Saccade	Whole	1377	401885	401935	50	109.27	197.75	298.45	10.19	Abszisse Pot,Diagramm Potenzfunktion	Diagramm Potenzfunktion	0.31438	0.96867	0.19801	0.63575
Recording18	Participant18	Timeline1	Entire Recording	1	M11		Saccade	Whole	1378	402185	402201	17	157.89	85.47	92.29	2.01	Diagramm Potenzfunktion	Diagramm Potenzfunktion,Ordinate Pot	0.19801	0.63575	0.15452	0.61808
Recording18	Participant18	Timeline1	Entire Recording	1	M11		Saccade	Whole	1379	402476	402501	25	356.11	122.5	177.47	3.41	Diagramm Potenzfunktion,Ordinate Pot	Diagramm Potenzfunktion,Potenzfunktion	0.15452	0.61808	0.23084	0.62328
Recording18	Participant18	Timeline1	Entire Recording	1	M11		Saccade	Whole	1380	402768	402785	17	324.86	58.2	67.54	0.73	Diagramm Potenzfunktion,Potenzfunktion	Diagramm Potenzfunktion,Potenzfunktion	0.23084	0.62328	0.24642	0.63424
Recording18	Participant18	Timeline1	Entire Recording	1	M11		Saccade	Whole	1381	402951	402993	42	162.17	75.62	101.64	3.25	Diagramm Potenzfunktion,Potenzfunktion	Diagramm Potenzfunktion	0.24642	0.63424	0.17603	0.6116
Recording18	Participant18	Timeline1	Entire Recording	1	M11		Saccade	Whole	1382	403127	403135	8	183.35	42.28	42.28	0.9	Diagramm Potenzfunktion	Diagramm Potenzfunktion,Ordinate Pot	0.17603	0.6116	0.15585	0.61279
Recording18	Participant18	Timeline1	Entire Recording	1	M11		Saccade	Whole	1385	404660	404685	25	98.41	51.39	64.41	1.03	Abszisse Pot,Diagramm Potenzfunktion	Abszisse Pot,Diagramm Potenzfunktion,Potenzfunktion	0.43746	0.98568	0.43173	0.94691
Recording18	Participant18	Timeline1	Entire Recording	1	M11		Saccade	Whole	1387	405493	405502	8	347.88	33.12	33.12	0.57	Diagramm Potenzfunktion	Diagramm Potenzfunktion,Potenzfunktion	0.2168	0.62283	0.22944	0.62555
Recording18	Participant18	Timeline1	Entire Recording	1	M11		Saccade	Whole	1388	405710	405735	25	161.69	104.62	142.07	2.61	Diagramm Potenzfunktion,Potenzfunktion	Diagramm Potenzfunktion,Ordinate Pot	0.22944	0.62555	0.17123	0.60629
Recording18	Participant18	Timeline1	Entire Recording	1	M11		Saccade	Whole	1389	406043	406068	25	351.12	100.82	144.62	2.63	Diagramm Potenzfunktion,Ordinate Pot	Diagramm Potenzfunktion,Potenzfunktion	0.17123	0.60629	0.23012	0.61549
Recording18	Participant18	Timeline1	Entire Recording	1	M11		Saccade	Whole	1390	406252	406302	50	303.84	261.42	487.35	12.98	Diagramm Potenzfunktion,Potenzfunktion	Diagramm Potenzfunktion,Potenzfunktion	0.23012	0.61549	0.44402	0.93447
Recording18	Participant18	Timeline1	Entire Recording	1	M11		Saccade	Whole	1391	406477	406485	8	221.24	43.61	43.61	0.88	Diagramm Potenzfunktion,Potenzfunktion	Abszisse Pot,Diagramm Potenzfunktion,Potenzfunktion	0.44402	0.93447	0.42819	0.94834
Recording18	Participant18	Timeline1	Entire Recording	1	M11		Saccade	Whole	1393	407093	407127	33	109.74	106.18	138.67	3.07	Diagramm Potenzfunktion,Potenzfunktion	Diagramm Potenzfunktion,Potenzfunktion	0.26872	0.70149	0.2325	0.60057
Recording18	Participant18	Timeline1	Entire Recording	1	M11		Saccade	Whole	1394	407477	407535	58	273.82	167.32	304.96	9.93	Diagramm Potenzfunktion,Potenzfunktion	Abszisse Pot,Diagramm Potenzfunktion	0.2325	0.60057	0.25794	0.98121
Recording18	Participant18	Timeline1	Entire Recording	1	M11		Saccade	Whole	1415	412710	412743	33	184.89	122.75	189.64	3.96	Diagramm Potenzfunktion	Diagramm Potenzfunktion	0.32642	0.78063	0.23671	0.78831
Recording18	Participant18	Timeline1	Entire Recording	1	M11		Saccade	Whole	1416	412893	412927	33	97.06	127.9	206.63	4.31	Diagramm Potenzfunktion	Diagramm Potenzfunktion	0.23671	0.78831	0.21661	0.62601
Recording18	Participant18	Timeline1	Entire Recording	1	M11		Saccade	Whole	1417	413102	413118	17	4.32	38.27	43.71	0.75	Diagramm Potenzfunktion	Diagramm Potenzfunktion,Potenzfunktion	0.21661	0.62601	0.23103	0.62492
Recording18	Participant18	Timeline1	Entire Recording	1	M11		Saccade	Whole	1418	413460	413502	42	305.1	283.92	454.37	11.93	Diagramm Potenzfunktion,Potenzfunktion	Diagramm Potenzfunktion,Potenzfunktion	0.23103	0.62492	0.43206	0.91097
Recording18	Participant18	Timeline1	Entire Recording	1	M11		Saccade	Whole	1419	413693	413710	17	262.54	41.72	52.92	0.88	Diagramm Potenzfunktion,Potenzfunktion	Abszisse Pot,Diagramm Potenzfunktion,Potenzfunktion	0.43206	0.91097	0.42772	0.94405
Recording18	Participant18	Timeline1	Entire Recording	1	M11		Saccade	Whole	1421	414402	414427	25	148.75	108.66	153.94	2.51	Diagramm Potenzfunktion	Diagramm Potenzfunktion	0.25849	0.6156	0.20497	0.58313
Recording18	Participant18	Timeline1	Entire Recording	1	M11		Saccade	Whole	1422	414618	414635	17	313.96	54.05	56.32	0.92	Diagramm Potenzfunktion	Diagramm Potenzfunktion,Potenzfunktion	0.20497	0.58313	0.22141	0.60017
Recording18	Participant18	Timeline1	Entire Recording	1	M11		Saccade	Whole	1423	414810	414835	25	210.28	71.92	90.12	1.96	Diagramm Potenzfunktion,Potenzfunktion	Diagramm Potenzfunktion	0.22141	0.60017	0.17918	0.62483
Recording16	Participant16	Timeline1	M11 (1)	1	M11		Saccade	Whole	41	8546	8588	42	104.05	145.49	277.33	6.31	Diagramm Potenzfunktion,Potenzfunktion	Diagramm Potenzfunktion,Potenzfunktion	0.28377	0.79499	0.23068	0.58285
Recording16	Participant16	Timeline1	Entire Recording	1	M11		Saccade	Whole	4415	1003385	1003426	42	104.05	145.49	277.33	6.31	Diagramm Potenzfunktion,Potenzfunktion	Diagramm Potenzfunktion,Potenzfunktion	0.28377	0.79499	0.23068	0.58285
Recording20	Participant20	Timeline1	M11 (1)	1	M11		Saccade	Whole	39	8359	8400	42	329.23	207.25	398.35	8.95	Diagramm Potenzfunktion,Potenzfunktion	Diagramm Potenzfunktion	0.29145	0.81897	0.4465	0.9113
Recording20	Participant20	Timeline1	M11 (1)	1	M11		Saccade	Whole	40	8559	8575	17	162.03	48.78	49.4	0.89	Diagramm Potenzfunktion	Diagramm Potenzfunktion,Potenzfunktion	0.4465	0.9113	0.43172	0.90651
Recording20	Participant20	Timeline1	M11 (1)	1	M11		Saccade	Whole	41	8734	8792	58	121.3	244.86	410.88	14.28	Diagramm Potenzfunktion,Potenzfunktion	Diagramm Potenzfunktion,Potenzfunktion	0.43172	0.90651	0.24199	0.59439
Recording20	Participant20	Timeline1	M11 (1)	1	M11		Saccade	Whole	42	8950	8975	25	99.7	68.75	101.28	1.82	Diagramm Potenzfunktion,Potenzfunktion	Diagramm Potenzfunktion	0.24199	0.59439	0.23233	0.5379
Recording20	Participant20	Timeline1	M11 (1)	1	M11		Saccade	Whole	56	12000	12034	33	93.68	139.5	220.19	4.9	Diagramm Potenzfunktion,Potenzfunktion	Diagramm Potenzfunktion,Potenzfunktion	0.24965	0.74102	0.2395	0.58316
Recording20	Participant20	Timeline1	M11 (1)	1	M11		Saccade	Whole	57	12234	12292	58	300.51	226.61	397.94	13.44	Diagramm Potenzfunktion,Potenzfunktion	Diagramm Potenzfunktion	0.2395	0.58316	0.41566	0.88207
Recording20	Participant20	Timeline1	M11 (1)	1	M11		Saccade	Whole	58	12484	12500	17	303.12	69.9	76.96	1.23	Diagramm Potenzfunktion	Diagramm Potenzfunktion,Potenzfunktion	0.41566	0.88207	0.43294	0.90858
Recording20	Participant20	Timeline1	M11 (1)	1	M11		Saccade	Whole	71	16134	16175	42	108.51	184.36	317.56	8.05	Diagramm Potenzfunktion	Diagramm Potenzfunktion,Potenzfunktion	0.31995	0.81755	0.24579	0.5961
Recording20	Participant20	Timeline1	M11 (1)	1	M11		Saccade	Whole	72	16375	16417	42	320.22	258.55	404.99	11.11	Diagramm Potenzfunktion,Potenzfunktion	Diagramm Potenzfunktion	0.24579	0.5961	0.42609	0.74621
Recording20	Participant20	Timeline1	M11 (1)	1	M11		Saccade	Whole	73	16525	16550	25	261.54	192.5	283.07	5.13	Diagramm Potenzfunktion	Diagramm Potenzfunktion,Potenzfunktion	0.42609	0.74621	0.40183	0.90931
Recording20	Participant20	Timeline1	M11 (1)	1	M11		Saccade	Whole	74	16742	16784	42	84.45	244.72	423.37	10.12	Diagramm Potenzfunktion,Potenzfunktion	Diagramm Potenzfunktion	0.40183	0.90931	0.43321	0.58627
Recording20	Participant20	Timeline1	M11 (1)	1	M11		Saccade	Whole	75	17250	17267	17	32.03	86.12	89.22	1.72	Diagramm Potenzfunktion	Diagramm Potenzfunktion	0.43321	0.58627	0.46231	0.56806
Recording20	Participant20	Timeline1	Entire Recording	1	M11		Saccade	Whole	2013	590423	590464	42	329.23	207.25	398.35	8.95	Diagramm Potenzfunktion,Potenzfunktion	Diagramm Potenzfunktion	0.29145	0.81897	0.4465	0.9113
Recording20	Participant20	Timeline1	Entire Recording	1	M11		Saccade	Whole	2014	590623	590639	17	162.03	48.78	49.4	0.89	Diagramm Potenzfunktion	Diagramm Potenzfunktion,Potenzfunktion	0.4465	0.9113	0.43172	0.90651
Recording20	Participant20	Timeline1	Entire Recording	1	M11		Saccade	Whole	2015	590798	590856	58	121.3	244.86	410.88	14.28	Diagramm Potenzfunktion,Potenzfunktion	Diagramm Potenzfunktion,Potenzfunktion	0.43172	0.90651	0.24199	0.59439
Recording20	Participant20	Timeline1	Entire Recording	1	M11		Saccade	Whole	2016	591014	591039	25	99.7	68.75	101.28	1.82	Diagramm Potenzfunktion,Potenzfunktion	Diagramm Potenzfunktion	0.24199	0.59439	0.23233	0.5379
Recording20	Participant20	Timeline1	Entire Recording	1	M11		Saccade	Whole	2030	594064	594098	33	93.68	139.5	220.19	4.9	Diagramm Potenzfunktion,Potenzfunktion	Diagramm Potenzfunktion,Potenzfunktion	0.24965	0.74102	0.2395	0.58316
Recording20	Participant20	Timeline1	Entire Recording	1	M11		Saccade	Whole	2031	594298	594356	58	300.51	226.61	397.94	13.44	Diagramm Potenzfunktion,Potenzfunktion	Diagramm Potenzfunktion	0.2395	0.58316	0.41566	0.88207
Recording20	Participant20	Timeline1	Entire Recording	1	M11		Saccade	Whole	2032	594548	594564	17	303.12	69.9	76.96	1.23	Diagramm Potenzfunktion	Diagramm Potenzfunktion,Potenzfunktion	0.41566	0.88207	0.43294	0.90858
Recording20	Participant20	Timeline1	Entire Recording	1	M11		Saccade	Whole	2045	598198	598239	42	108.51	184.36	317.56	8.05	Diagramm Potenzfunktion	Diagramm Potenzfunktion,Potenzfunktion	0.31995	0.81755	0.24579	0.5961
Recording20	Participant20	Timeline1	Entire Recording	1	M11		Saccade	Whole	2046	598439	598481	42	320.22	258.55	404.99	11.11	Diagramm Potenzfunktion,Potenzfunktion	Diagramm Potenzfunktion	0.24579	0.5961	0.42609	0.74621
Recording20	Participant20	Timeline1	Entire Recording	1	M11		Saccade	Whole	2047	598589	598614	25	261.54	192.5	283.07	5.13	Diagramm Potenzfunktion	Diagramm Potenzfunktion,Potenzfunktion	0.42609	0.74621	0.40183	0.90931
Recording20	Participant20	Timeline1	Entire Recording	1	M11		Saccade	Whole	2048	598806	598848	42	84.45	244.72	423.37	10.12	Diagramm Potenzfunktion,Potenzfunktion	Diagramm Potenzfunktion	0.40183	0.90931	0.43321	0.58627
Recording20	Participant20	Timeline1	Entire Recording	1	M11		Saccade	Whole	2049	599314	599331	17	32.03	86.12	89.22	1.72	Diagramm Potenzfunktion	Diagramm Potenzfunktion	0.43321	0.58627	0.46231	0.56806
Recording9	Participant9	Timeline1	M11 (1)	1	M11		Saccade	Whole	36	7808	7867	58	294.11	109.59	296.8	6.21	Diagramm Potenzfunktion	Diagramm Potenzfunktion,Potenzfunktion	0.31193	0.73867	0.3918	0.91714
Recording9	Participant9	Timeline1	M11 (1)	1	M11		Saccade	Whole	37	8050	8075	25	157.12	104.68	154.72	2.86	Diagramm Potenzfunktion,Potenzfunktion	Diagramm Potenzfunktion,Potenzfunktion	0.3918	0.91714	0.33152	0.89171
Recording9	Participant9	Timeline1	M11 (1)	1	M11		Saccade	Whole	38	8292	8308	17	328.56	146.96	148.17	2.46	Diagramm Potenzfunktion,Potenzfunktion	Diagramm Potenzfunktion,Potenzfunktion	0.33152	0.89171	0.37691	0.91946
Recording9	Participant9	Timeline1	M11 (1)	1	M11		Saccade	Whole	39	8708	8750	42	70.78	203.56	362.41	9.04	Diagramm Potenzfunktion,Potenzfunktion	Diagramm Potenzfunktion	0.37691	0.91946	0.47469	0.63895
Recording9	Participant9	Timeline1	M11 (1)	1	M11		Saccade	Whole	40	8983	9025	42	239.82	223.22	460.02	9.64	Diagramm Potenzfunktion	Diagramm Potenzfunktion,Potenzfunktion	0.47469	0.63895	0.33038	0.88713
Recording9	Participant9	Timeline1	M11 (1)	1	M11		Saccade	Whole	41	9233	9258	25	327.98	70.41	95.3	2.14	Diagramm Potenzfunktion,Potenzfunktion	Diagramm Potenzfunktion,Potenzfunktion	0.33038	0.88713	0.37129	0.91272
Recording9	Participant9	Timeline1	M11 (1)	1	M11		Saccade	Whole	42	9383	9400	17	332.05	50.02	59.75	0.79	Diagramm Potenzfunktion,Potenzfunktion	Diagramm Potenzfunktion,Potenzfunktion	0.37129	0.91272	0.38828	0.92173
Recording9	Participant9	Timeline1	M11 (1)	1	M11		Saccade	Whole	43	9900	9917	17	166.67	69.33	72.98	1.43	Diagramm Potenzfunktion,Potenzfunktion	Diagramm Potenzfunktion,Potenzfunktion	0.38828	0.92173	0.35836	0.91464
Recording9	Participant9	Timeline1	Entire Recording	1	M11		Saccade	Whole	2071	633518	633576	58	294.11	109.59	296.8	6.21	Diagramm Potenzfunktion	Diagramm Potenzfunktion,Potenzfunktion	0.31193	0.73867	0.3918	0.91714
Recording9	Participant9	Timeline1	Entire Recording	1	M11		Saccade	Whole	2072	633759	633784	25	157.12	104.68	154.72	2.86	Diagramm Potenzfunktion,Potenzfunktion	Diagramm Potenzfunktion,Potenzfunktion	0.3918	0.91714	0.33152	0.89171
Recording9	Participant9	Timeline1	Entire Recording	1	M11		Saccade	Whole	2073	634001	634018	17	328.56	146.96	148.17	2.46	Diagramm Potenzfunktion,Potenzfunktion	Diagramm Potenzfunktion,Potenzfunktion	0.33152	0.89171	0.37691	0.91946
Recording9	Participant9	Timeline1	Entire Recording	1	M11		Saccade	Whole	2074	634418	634459	42	70.78	203.56	362.41	9.04	Diagramm Potenzfunktion,Potenzfunktion	Diagramm Potenzfunktion	0.37691	0.91946	0.47469	0.63895
Recording9	Participant9	Timeline1	Entire Recording	1	M11		Saccade	Whole	2075	634693	634734	42	239.82	223.22	460.02	9.64	Diagramm Potenzfunktion	Diagramm Potenzfunktion,Potenzfunktion	0.47469	0.63895	0.33038	0.88713
Recording9	Participant9	Timeline1	Entire Recording	1	M11		Saccade	Whole	2076	634943	634968	25	327.98	70.41	95.3	2.14	Diagramm Potenzfunktion,Potenzfunktion	Diagramm Potenzfunktion,Potenzfunktion	0.33038	0.88713	0.37129	0.91272
Recording9	Participant9	Timeline1	Entire Recording	1	M11		Saccade	Whole	2077	635093	635109	17	332.05	50.02	59.75	0.79	Diagramm Potenzfunktion,Potenzfunktion	Diagramm Potenzfunktion,Potenzfunktion	0.37129	0.91272	0.38828	0.92173
Recording9	Participant9	Timeline1	Entire Recording	1	M11		Saccade	Whole	2078	635609	635626	17	166.67	69.33	72.98	1.43	Diagramm Potenzfunktion,Potenzfunktion	Diagramm Potenzfunktion,Potenzfunktion	0.38828	0.92173	0.35836	0.91464
Recording12	Participant12	Timeline1	M11 (1)	1	M11		Saccade	Whole	23	4770	4786	17	335.11	100.79	113.31	2.11	Diagramm Potenzfunktion,Potenzfunktion	Abszisse Pot,Diagramm Potenzfunktion,Potenzfunktion	0.38908	0.93134	0.42524	0.94811
Recording12	Participant12	Timeline1	Entire Recording	1	M11		Saccade	Whole	2589	681698	681715	17	335.11	100.79	113.31	2.11	Diagramm Potenzfunktion,Potenzfunktion	Abszisse Pot,Diagramm Potenzfunktion,Potenzfunktion	0.38908	0.93134	0.42524	0.94811
Recording17	Participant17	Timeline1	M11 (1)	1	M11		Saccade	Whole	37	9641	9675	33	321.35	139.81	207.5	4.78	Diagramm Potenzfunktion,Potenzfunktion	Diagramm Potenzfunktion,Potenzfunktion	0.28988	0.80343	0.38962	0.88318
Recording17	Participant17	Timeline1	M11 (1)	1	M11		Saccade	Whole	48	12983	13008	25	312.32	185.79	266.65	4.84	Diagramm Potenzfunktion	Abszisse Pot,Diagramm Potenzfunktion,Potenzfunktion	0.32882	0.83253	0.42234	0.93526
Recording17	Participant17	Timeline1	M11 (1)	1	M11		Saccade	Whole	50	13416	13450	33	116.48	54.98	63.26	1.99	Diagramm Potenzfunktion	Diagramm Potenzfunktion,Potenzfunktion	0.26516	0.63082	0.23589	0.57208
Recording17	Participant17	Timeline1	M11 (1)	1	M11		Saccade	Whole	51	13716	13725	8	158.23	34.06	34.06	0.64	Diagramm Potenzfunktion,Potenzfunktion	Diagramm Potenzfunktion,Potenzfunktion	0.23589	0.57208	0.22208	0.56656
Recording17	Participant17	Timeline1	M11 (1)	1	M11		Saccade	Whole	52	13825	13866	42	354.52	256.84	433.42	10.67	Diagramm Potenzfunktion,Potenzfunktion	Diagramm Potenzfunktion	0.22208	0.56656	0.46406	0.58976
Recording17	Participant17	Timeline1	Entire Recording	1	M11		Saccade	Whole	4967	848782	848816	33	321.35	139.81	207.5	4.78	Diagramm Potenzfunktion,Potenzfunktion	Diagramm Potenzfunktion,Potenzfunktion	0.28988	0.80343	0.38962	0.88318
Recording17	Participant17	Timeline1	Entire Recording	1	M11		Saccade	Whole	4978	852124	852149	25	312.32	185.79	266.65	4.84	Diagramm Potenzfunktion	Abszisse Pot,Diagramm Potenzfunktion,Potenzfunktion	0.32882	0.83253	0.42234	0.93526
Recording17	Participant17	Timeline1	Entire Recording	1	M11		Saccade	Whole	4980	852558	852591	33	116.48	54.98	63.26	1.99	Diagramm Potenzfunktion	Diagramm Potenzfunktion,Potenzfunktion	0.26516	0.63082	0.23589	0.57208
Recording17	Participant17	Timeline1	Entire Recording	1	M11		Saccade	Whole	4981	852858	852866	8	158.23	34.06	34.06	0.64	Diagramm Potenzfunktion,Potenzfunktion	Diagramm Potenzfunktion,Potenzfunktion	0.23589	0.57208	0.22208	0.56656
Recording17	Participant17	Timeline1	Entire Recording	1	M11		Saccade	Whole	4982	852966	853008	42	354.52	256.84	433.42	10.67	Diagramm Potenzfunktion,Potenzfunktion	Diagramm Potenzfunktion	0.22208	0.56656	0.46406	0.58976
Recording6	Participant6	Timeline1	M11 (1)	1	M11		Saccade	Whole	19	3860	3885	25	311.55	207.64	304.46	5.94	Diagramm Potenzfunktion	Abszisse Pot,Diagramm Potenzfunktion,Potenzfunktion	0.35462	0.84548	0.43653	0.93791
Recording6	Participant6	Timeline1	M11 (1)	1	M11		Saccade	Whole	21	4477	4493	17	199.56	34.79	38.57	0.64	Diagramm Potenzfunktion,Potenzfunktion	Diagramm Potenzfunktion,Potenzfunktion	0.25235	0.5836	0.23788	0.58874
Recording6	Participant6	Timeline1	M11 (1)	1	M11		Saccade	Whole	25	5068	5085	17	320.14	97.26	101.86	1.67	Diagramm Potenzfunktion,Potenzfunktion	Diagramm Potenzfunktion,Potenzfunktion	0.41067	0.89384	0.43964	0.91802
Recording6	Participant6	Timeline1	M11 (1)	1	M11		Saccade	Whole	26	5252	5285	33	151.43	212.88	331.25	7.04	Diagramm Potenzfunktion,Potenzfunktion	Diagramm Potenzfunktion,Potenzfunktion	0.43964	0.91802	0.30927	0.84702
Recording6	Participant6	Timeline1	M11 (1)	1	M11		Saccade	Whole	27	5568	5593	25	296.28	44.2	59.9	1.4	Diagramm Potenzfunktion,Potenzfunktion	Diagramm Potenzfunktion,Potenzfunktion	0.30927	0.84702	0.32678	0.88247
Recording6	Participant6	Timeline1	M11 (1)	1	M11		Saccade	Whole	28	5860	5885	25	130.36	125.28	170.88	3.23	Diagramm Potenzfunktion,Potenzfunktion	Diagramm Potenzfunktion,Potenzfunktion	0.32678	0.88247	0.27442	0.82087
Recording6	Participant6	Timeline1	M11 (1)	1	M11		Saccade	Whole	29	6202	6227	25	304.23	57.71	85.32	1.33	Diagramm Potenzfunktion,Potenzfunktion	Diagramm Potenzfunktion,Potenzfunktion	0.27442	0.82087	0.29389	0.84949
Recording6	Participant6	Timeline1	M11 (1)	1	M11		Saccade	Whole	30	6493	6510	17	119.31	110.35	119.87	1.91	Diagramm Potenzfunktion,Potenzfunktion	Diagramm Potenzfunktion,Potenzfunktion	0.29389	0.84949	0.26805	0.80345
Recording6	Participant6	Timeline1	M11 (1)	1	M11		Saccade	Whole	31	6960	7010	50	46.63	229.25	400.96	11.34	Diagramm Potenzfunktion,Potenzfunktion	Diagramm Potenzfunktion	0.26805	0.80345	0.45598	0.60452
Recording6	Participant6	Timeline1	Entire Recording	1	M11		Saccade	Whole	2163	646301	646326	25	311.55	207.64	304.46	5.94	Diagramm Potenzfunktion	Abszisse Pot,Diagramm Potenzfunktion,Potenzfunktion	0.35462	0.84548	0.43653	0.93791
Recording6	Participant6	Timeline1	Entire Recording	1	M11		Saccade	Whole	2165	646918	646934	17	199.56	34.79	38.57	0.64	Diagramm Potenzfunktion,Potenzfunktion	Diagramm Potenzfunktion,Potenzfunktion	0.25235	0.5836	0.23788	0.58874
Recording6	Participant6	Timeline1	Entire Recording	1	M11		Saccade	Whole	2169	647509	647526	17	320.14	97.26	101.86	1.67	Diagramm Potenzfunktion,Potenzfunktion	Diagramm Potenzfunktion,Potenzfunktion	0.41067	0.89384	0.43964	0.91802
Recording6	Participant6	Timeline1	Entire Recording	1	M11		Saccade	Whole	2170	647693	647726	33	151.43	212.88	331.25	7.04	Diagramm Potenzfunktion,Potenzfunktion	Diagramm Potenzfunktion,Potenzfunktion	0.43964	0.91802	0.30927	0.84702
Recording6	Participant6	Timeline1	Entire Recording	1	M11		Saccade	Whole	2171	648009	648034	25	296.28	44.2	59.9	1.4	Diagramm Potenzfunktion,Potenzfunktion	Diagramm Potenzfunktion,Potenzfunktion	0.30927	0.84702	0.32678	0.88247
Recording6	Participant6	Timeline1	Entire Recording	1	M11		Saccade	Whole	2172	648301	648326	25	130.36	125.28	170.88	3.23	Diagramm Potenzfunktion,Potenzfunktion	Diagramm Potenzfunktion,Potenzfunktion	0.32678	0.88247	0.27442	0.82087
Recording6	Participant6	Timeline1	Entire Recording	1	M11		Saccade	Whole	2173	648643	648668	25	304.23	57.71	85.32	1.33	Diagramm Potenzfunktion,Potenzfunktion	Diagramm Potenzfunktion,Potenzfunktion	0.27442	0.82087	0.29389	0.84949
Recording6	Participant6	Timeline1	Entire Recording	1	M11		Saccade	Whole	2174	648934	648951	17	119.31	110.35	119.87	1.91	Diagramm Potenzfunktion,Potenzfunktion	Diagramm Potenzfunktion,Potenzfunktion	0.29389	0.84949	0.26805	0.80345
Recording6	Participant6	Timeline1	Entire Recording	1	M11		Saccade	Whole	2175	649401	649451	50	46.63	229.25	400.96	11.34	Diagramm Potenzfunktion,Potenzfunktion	Diagramm Potenzfunktion	0.26805	0.80345	0.45598	0.60452
Recording14	Participant14	Timeline1	M11 (1)	1	M11		Saccade	Whole	15	3570	3603	33	297.29	139.76	218.7	4.63	Diagramm Potenzfunktion	Diagramm Potenzfunktion,Potenzfunktion	0.35503	0.75759	0.4271	0.8973
Recording14	Participant14	Timeline1	M11 (1)	1	M11		Saccade	Whole	16	3770	3787	17	336.61	56.52	68.09	1.15	Diagramm Potenzfunktion,Potenzfunktion	Diagramm Potenzfunktion	0.4271	0.8973	0.45158	0.90789
Recording14	Participant14	Timeline1	M11 (1)	1	M11		Saccade	Whole	17	4253	4303	50	122.29	193.28	310.89	9.98	Diagramm Potenzfunktion	Diagramm Potenzfunktion	0.45158	0.90789	0.27968	0.63584
Recording14	Participant14	Timeline1	M11 (1)	1	M11		Saccade	Whole	18	4453	4478	25	115.75	74.74	99.39	2.15	Diagramm Potenzfunktion	Diagramm Potenzfunktion,Potenzfunktion	0.27968	0.63584	0.24764	0.56943
Recording14	Participant14	Timeline1	M11 (1)	1	M11		Saccade	Whole	19	4803	4845	42	290.16	134.39	219.46	5.53	Diagramm Potenzfunktion,Potenzfunktion	Diagramm Potenzfunktion	0.24764	0.56943	0.31783	0.76056
Recording14	Participant14	Timeline1	Entire Recording	1	M11		Saccade	Whole	2707	758760	758793	33	297.29	139.76	218.7	4.63	Diagramm Potenzfunktion	Diagramm Potenzfunktion,Potenzfunktion	0.35503	0.75759	0.4271	0.8973
Recording14	Participant14	Timeline1	Entire Recording	1	M11		Saccade	Whole	2708	758960	758977	17	336.61	56.52	68.09	1.15	Diagramm Potenzfunktion,Potenzfunktion	Diagramm Potenzfunktion	0.4271	0.8973	0.45158	0.90789
Recording14	Participant14	Timeline1	Entire Recording	1	M11		Saccade	Whole	2709	759443	759493	50	122.29	193.28	310.89	9.98	Diagramm Potenzfunktion	Diagramm Potenzfunktion	0.45158	0.90789	0.27968	0.63584
Recording14	Participant14	Timeline1	Entire Recording	1	M11		Saccade	Whole	2710	759643	759668	25	115.75	74.74	99.39	2.15	Diagramm Potenzfunktion	Diagramm Potenzfunktion,Potenzfunktion	0.27968	0.63584	0.24764	0.56943
Recording14	Participant14	Timeline1	Entire Recording	1	M11		Saccade	Whole	2711	759993	760035	42	290.16	134.39	219.46	5.53	Diagramm Potenzfunktion,Potenzfunktion	Diagramm Potenzfunktion	0.24764	0.56943	0.31783	0.76056
Recording11	Participant11	Timeline1	M11 (1)	1	M11		Saccade	Whole	59	15004	15045	42	219.09	187.1	372.59	8.51	Diagramm Potenzfunktion	Diagramm Potenzfunktion,Potenzfunktion	0.41416	0.54948	0.23819	0.69242
Recording11	Participant11	Timeline1	M11 (1)	1	M11		Saccade	Whole	74	19062	19087	25	219.22	93.32	131.09	2.5	Diagramm Potenzfunktion,Potenzfunktion	Diagramm Potenzfunktion	0.27675	0.80142	0.22365	0.84477
Recording11	Participant11	Timeline1	M11 (1)	1	M11		Saccade	Whole	75	19454	19479	25	40.95	89.16	128.5	2.11	Diagramm Potenzfunktion	Diagramm Potenzfunktion,Potenzfunktion	0.22365	0.84477	0.27012	0.80445
Recording11	Participant11	Timeline1	Entire Recording	1	M11		Saccade	Whole	2374	697768	697810	42	219.09	187.1	372.59	8.51	Diagramm Potenzfunktion	Diagramm Potenzfunktion,Potenzfunktion	0.41416	0.54948	0.23819	0.69242
Recording11	Participant11	Timeline1	Entire Recording	1	M11		Saccade	Whole	2389	701827	701852	25	219.22	93.32	131.09	2.5	Diagramm Potenzfunktion,Potenzfunktion	Diagramm Potenzfunktion	0.27675	0.80142	0.22365	0.84477
Recording11	Participant11	Timeline1	Entire Recording	1	M11		Saccade	Whole	2390	702218	702243	25	40.95	89.16	128.5	2.11	Diagramm Potenzfunktion	Diagramm Potenzfunktion,Potenzfunktion	0.22365	0.84477	0.27012	0.80445
Recording21	Participant21	Timeline1	M11 (1)	1	M11		Saccade	Whole	25	6847	6872	25	221.1	117.37	158.62	3.83	Diagramm Potenzfunktion	Diagramm Potenzfunktion,Potenzfunktion	0.34729	0.71009	0.27409	0.77394
Recording21	Participant21	Timeline1	M11 (1)	1	M11		Saccade	Whole	26	7280	7322	42	317.92	166.3	259.46	7.23	Diagramm Potenzfunktion,Potenzfunktion	Diagramm Potenzfunktion,Potenzfunktion	0.27409	0.77394	0.40823	0.89507
Recording21	Participant21	Timeline1	M11 (1)	1	M11		Saccade	Whole	27	7488	7505	17	344.04	44.2	47.02	1.07	Diagramm Potenzfunktion,Potenzfunktion	Diagramm Potenzfunktion,Potenzfunktion	0.40823	0.89507	0.42965	0.9012
Recording21	Participant21	Timeline1	M11 (1)	1	M11		Saccade	Whole	28	7630	7688	58	121.63	196.88	357.33	11.24	Diagramm Potenzfunktion,Potenzfunktion	Diagramm Potenzfunktion,Potenzfunktion	0.42965	0.9012	0.25773	0.62213
Recording21	Participant21	Timeline1	M11 (1)	1	M11		Saccade	Whole	29	7847	7872	25	121.81	68.05	96.66	1.49	Diagramm Potenzfunktion,Potenzfunktion	Diagramm Potenzfunktion,Potenzfunktion	0.25773	0.62213	0.23434	0.58442
Recording21	Participant21	Timeline1	M11 (1)	1	M11		Saccade	Whole	52	13380	13405	25	234.72	117.77	164.67	3.22	Diagramm Potenzfunktion	Diagramm Potenzfunktion,Potenzfunktion	0.3354	0.67798	0.28215	0.75325
Recording21	Participant21	Timeline1	M11 (1)	1	M11		Saccade	Whole	53	13688	13713	25	270.05	55.48	78.44	1.56	Diagramm Potenzfunktion,Potenzfunktion	Diagramm Potenzfunktion,Potenzfunktion	0.28215	0.75325	0.2822	0.81138
Recording21	Participant21	Timeline1	M11 (1)	1	M11		Saccade	Whole	54	13980	14022	42	104.28	146.4	235.68	6.21	Diagramm Potenzfunktion,Potenzfunktion	Diagramm Potenzfunktion,Potenzfunktion	0.2822	0.81138	0.22908	0.60262
Recording21	Participant21	Timeline1	M11 (1)	1	M11		Saccade	Whole	60	15597	15647	50	307.45	120.79	248.3	6.11	Diagramm Potenzfunktion,Potenzfunktion	Diagramm Potenzfunktion,Potenzfunktion	0.28292	0.76067	0.38718	0.89679
Recording21	Participant21	Timeline1	M11 (1)	1	M11		Saccade	Whole	61	15789	15805	17	332.54	110.27	116.38	2.03	Diagramm Potenzfunktion,Potenzfunktion	Diagramm Potenzfunktion,Potenzfunktion	0.38718	0.89679	0.42754	0.91777
Recording21	Participant21	Timeline1	M11 (1)	1	M11		Saccade	Whole	62	16039	16105	67	119.03	195.28	324.16	12.84	Diagramm Potenzfunktion,Potenzfunktion	Diagramm Potenzfunktion,Potenzfunktion	0.42754	0.91777	0.24014	0.58005
Recording21	Participant21	Timeline1	M11 (1)	1	M11		Saccade	Whole	63	16855	16914	58	299.46	213.39	325.33	12.73	Diagramm Potenzfunktion,Potenzfunktion	Diagramm Potenzfunktion,Potenzfunktion	0.24014	0.58005	0.42569	0.90849
Recording21	Participant21	Timeline1	M11 (1)	1	M11		Saccade	Whole	64	17389	17430	42	141.46	129.35	238.65	5.42	Diagramm Potenzfunktion,Potenzfunktion	Diagramm Potenzfunktion	0.42569	0.90849	0.32555	0.82874
Recording21	Participant21	Timeline1	M11 (1)	1	M11		Saccade	Whole	65	17680	17722	42	115.18	134.52	205.17	5.67	Diagramm Potenzfunktion	Diagramm Potenzfunktion,Potenzfunktion	0.32555	0.82874	0.24993	0.66787
Recording21	Participant21	Timeline1	M11 (1)	1	M11		Saccade	Whole	66	17964	17980	17	122.57	97.01	99.11	1.96	Diagramm Potenzfunktion,Potenzfunktion	Diagramm Potenzfunktion,Potenzfunktion	0.24993	0.66787	0.21934	0.61999
Recording21	Participant21	Timeline1	Entire Recording	1	M11		Saccade	Whole	2702	769098	769123	25	221.1	117.37	158.62	3.83	Diagramm Potenzfunktion	Diagramm Potenzfunktion,Potenzfunktion	0.34729	0.71009	0.27409	0.77394
Recording21	Participant21	Timeline1	Entire Recording	1	M11		Saccade	Whole	2703	769531	769573	42	317.92	166.3	259.46	7.23	Diagramm Potenzfunktion,Potenzfunktion	Diagramm Potenzfunktion,Potenzfunktion	0.27409	0.77394	0.40823	0.89507
Recording21	Participant21	Timeline1	Entire Recording	1	M11		Saccade	Whole	2704	769739	769756	17	344.04	44.2	47.02	1.07	Diagramm Potenzfunktion,Potenzfunktion	Diagramm Potenzfunktion,Potenzfunktion	0.40823	0.89507	0.42965	0.9012
Recording21	Participant21	Timeline1	Entire Recording	1	M11		Saccade	Whole	2705	769881	769939	58	121.63	196.88	357.33	11.24	Diagramm Potenzfunktion,Potenzfunktion	Diagramm Potenzfunktion,Potenzfunktion	0.42965	0.9012	0.25773	0.62213
Recording21	Participant21	Timeline1	Entire Recording	1	M11		Saccade	Whole	2706	770098	770123	25	121.81	68.05	96.66	1.49	Diagramm Potenzfunktion,Potenzfunktion	Diagramm Potenzfunktion,Potenzfunktion	0.25773	0.62213	0.23434	0.58442
Recording21	Participant21	Timeline1	Entire Recording	1	M11		Saccade	Whole	2729	775631	775656	25	234.72	117.77	164.67	3.22	Diagramm Potenzfunktion	Diagramm Potenzfunktion,Potenzfunktion	0.3354	0.67798	0.28215	0.75325
Recording21	Participant21	Timeline1	Entire Recording	1	M11		Saccade	Whole	2730	775939	775964	25	270.05	55.48	78.44	1.56	Diagramm Potenzfunktion,Potenzfunktion	Diagramm Potenzfunktion,Potenzfunktion	0.28215	0.75325	0.2822	0.81138
Recording21	Participant21	Timeline1	Entire Recording	1	M11		Saccade	Whole	2731	776231	776273	42	104.28	146.4	235.68	6.21	Diagramm Potenzfunktion,Potenzfunktion	Diagramm Potenzfunktion,Potenzfunktion	0.2822	0.81138	0.22908	0.60262
Recording21	Participant21	Timeline1	Entire Recording	1	M11		Saccade	Whole	2737	777848	777898	50	307.45	120.79	248.3	6.11	Diagramm Potenzfunktion,Potenzfunktion	Diagramm Potenzfunktion,Potenzfunktion	0.28292	0.76067	0.38718	0.89679
Recording21	Participant21	Timeline1	Entire Recording	1	M11		Saccade	Whole	2738	778039	778056	17	332.54	110.27	116.38	2.03	Diagramm Potenzfunktion,Potenzfunktion	Diagramm Potenzfunktion,Potenzfunktion	0.38718	0.89679	0.42754	0.91777
Recording21	Participant21	Timeline1	Entire Recording	1	M11		Saccade	Whole	2739	778289	778356	67	119.03	195.28	324.16	12.84	Diagramm Potenzfunktion,Potenzfunktion	Diagramm Potenzfunktion,Potenzfunktion	0.42754	0.91777	0.24014	0.58005
Recording21	Participant21	Timeline1	Entire Recording	1	M11		Saccade	Whole	2740	779106	779164	58	299.46	213.39	325.33	12.73	Diagramm Potenzfunktion,Potenzfunktion	Diagramm Potenzfunktion,Potenzfunktion	0.24014	0.58005	0.42569	0.90849
Recording21	Participant21	Timeline1	Entire Recording	1	M11		Saccade	Whole	2741	779639	779681	42	141.46	129.35	238.65	5.42	Diagramm Potenzfunktion,Potenzfunktion	Diagramm Potenzfunktion	0.42569	0.90849	0.32555	0.82874
Recording21	Participant21	Timeline1	Entire Recording	1	M11		Saccade	Whole	2742	779931	779973	42	115.18	134.52	205.17	5.67	Diagramm Potenzfunktion	Diagramm Potenzfunktion,Potenzfunktion	0.32555	0.82874	0.24993	0.66787
Recording21	Participant21	Timeline1	Entire Recording	1	M11		Saccade	Whole	2743	780215	780231	17	122.57	97.01	99.11	1.96	Diagramm Potenzfunktion,Potenzfunktion	Diagramm Potenzfunktion,Potenzfunktion	0.24993	0.66787	0.21934	0.61999
Recording8	Participant8	Timeline1	M11 (1)	1	M11		Saccade	Whole	19	3435	3451	17	278.47	75.57	80.52	1.57	Diagramm Potenzfunktion,Potenzfunktion	Diagramm Potenzfunktion,Potenzfunktion	0.27797	0.77726	0.28584	0.83011
Recording8	Participant8	Timeline1	M11 (1)	1	M11		Saccade	Whole	20	3626	3676	50	320.52	133.64	279.61	6.44	Diagramm Potenzfunktion,Potenzfunktion	Diagramm Potenzfunktion,Potenzfunktion	0.28584	0.83011	0.39839	0.92282
Recording8	Participant8	Timeline1	Entire Recording	1	M11		Saccade	Whole	1624	480223	480240	17	278.47	75.57	80.52	1.57	Diagramm Potenzfunktion,Potenzfunktion	Diagramm Potenzfunktion,Potenzfunktion	0.27797	0.77726	0.28584	0.83011
Recording8	Participant8	Timeline1	Entire Recording	1	M11		Saccade	Whole	1625	480415	480465	50	320.52	133.64	279.61	6.44	Diagramm Potenzfunktion,Potenzfunktion	Diagramm Potenzfunktion,Potenzfunktion	0.28584	0.83011	0.39839	0.92282
Recording13	Participant13	Timeline1	M11 (1)	1	M11		Saccade	Whole	57	12169	12203	33	299.98	168.48	269.63	5.66	Diagramm Potenzfunktion	Diagramm Potenzfunktion,Potenzfunktion	0.29695	0.76992	0.37674	0.90822
Recording13	Participant13	Timeline1	M11 (1)	1	M11		Saccade	Whole	58	12461	12494	33	338.65	82.16	125.01	2.8	Diagramm Potenzfunktion,Potenzfunktion	Diagramm Potenzfunktion,Potenzfunktion	0.37674	0.90822	0.42745	0.92804
Recording13	Participant13	Timeline1	M11 (1)	1	M11		Saccade	Whole	66	14453	14478	25	267.94	74.82	109.61	2.07	Diagramm Potenzfunktion	Diagramm Potenzfunktion,Potenzfunktion	0.35868	0.8257	0.35607	0.89818
Recording13	Participant13	Timeline1	M11 (1)	1	M11		Saccade	Whole	67	14778	14828	50	114.42	182.85	304.72	8.43	Diagramm Potenzfunktion,Potenzfunktion	Diagramm Potenzfunktion,Potenzfunktion	0.35607	0.89818	0.25328	0.67174
Recording13	Participant13	Timeline1	M11 (1)	1	M11		Saccade	Whole	68	14994	15003	8	154.08	31.81	31.81	0.67	Diagramm Potenzfunktion,Potenzfunktion	Diagramm Potenzfunktion,Potenzfunktion	0.25328	0.67174	0.23966	0.66512
Recording13	Participant13	Timeline1	M11 (1)	1	M11		Saccade	Whole	69	15378	15394	17	84.22	37.08	38.49	0.66	Diagramm Potenzfunktion,Potenzfunktion	Diagramm Potenzfunktion,Potenzfunktion	0.23966	0.66512	0.24191	0.64285
Recording13	Participant13	Timeline1	M11 (1)	1	M11		Saccade	Whole	70	15553	15578	25	278.53	76.46	98.86	1.68	Diagramm Potenzfunktion,Potenzfunktion	Diagramm Potenzfunktion,Potenzfunktion	0.24191	0.64285	0.2502	0.69813
Recording13	Participant13	Timeline1	M11 (1)	1	M11		Saccade	Whole	75	17936	17969	33	8.8	160.74	277.11	5.72	Diagramm Potenzfunktion	Diagramm Potenzfunktion	0.35108	0.62857	0.45925	0.61182
Recording13	Participant13	Timeline1	M11 (1)	1	M11		Saccade	Whole	76	18194	18244	50	186.38	243.5	393.86	11.6	Diagramm Potenzfunktion	Diagramm Potenzfunktion,Potenzfunktion	0.45925	0.61182	0.2343	0.63697
Recording13	Participant13	Timeline1	M11 (1)	1	M11		Saccade	Whole	82	21144	21194	50	191.2	241.56	385.29	11.53	Diagramm Potenzfunktion	Diagramm Potenzfunktion,Potenzfunktion	0.47052	0.60479	0.24843	0.64878
Recording13	Participant13	Timeline1	M11 (1)	1	M11		Saccade	Whole	83	21494	21536	42	15.74	258.6	424.77	10.56	Diagramm Potenzfunktion,Potenzfunktion	Diagramm Potenzfunktion	0.24843	0.64878	0.45103	0.59167
Recording13	Participant13	Timeline1	M11 (1)	1	M11		Saccade	Whole	86	21836	21886	50	186.2	237.69	380.35	11.45	Diagramm Potenzfunktion	Diagramm Potenzfunktion,Potenzfunktion	0.46618	0.61072	0.24857	0.63437
Recording13	Participant13	Timeline1	M11 (1)	1	M11		Saccade	Whole	87	22161	22203	42	311.87	183.9	315.97	7.6	Diagramm Potenzfunktion,Potenzfunktion	Diagramm Potenzfunktion	0.24857	0.63437	0.37677	0.77739
Recording13	Participant13	Timeline1	M11 (1)	1	M11		Saccade	Whole	88	22328	22361	33	251.07	123.17	215.94	4.04	Diagramm Potenzfunktion	Diagramm Potenzfunktion,Potenzfunktion	0.37677	0.77739	0.33518	0.89865
Recording13	Participant13	Timeline1	M11 (1)	1	M11		Saccade	Whole	89	22511	22561	50	111.14	175.26	279.52	8.26	Diagramm Potenzfunktion,Potenzfunktion	Diagramm Potenzfunktion,Potenzfunktion	0.33518	0.89865	0.24392	0.66263
Recording13	Participant13	Timeline1	M11 (1)	1	M11		Saccade	Whole	90	22794	22819	25	99.01	57	77.3	1.47	Diagramm Potenzfunktion,Potenzfunktion	Diagramm Potenzfunktion,Potenzfunktion	0.24392	0.66263	0.23617	0.61376
Recording13	Participant13	Timeline1	M11 (1)	1	M11		Saccade	Whole	91	22944	22994	50	7.02	233.52	407.97	11.21	Diagramm Potenzfunktion,Potenzfunktion	Diagramm Potenzfunktion	0.23617	0.61376	0.45866	0.58638
Recording13	Participant13	Timeline1	M11 (1)	1	M11		Saccade	Whole	92	23161	23186	25	304.88	45.57	62.83	1.01	Diagramm Potenzfunktion	Diagramm Potenzfunktion	0.45866	0.58638	0.47286	0.60674
Recording13	Participant13	Timeline1	Entire Recording	1	M11		Saccade	Whole	2807	609184	609217	33	299.98	168.48	269.63	5.66	Diagramm Potenzfunktion	Diagramm Potenzfunktion,Potenzfunktion	0.29695	0.76992	0.37674	0.90822
Recording13	Participant13	Timeline1	Entire Recording	1	M11		Saccade	Whole	2808	609476	609509	33	338.65	82.16	125.01	2.8	Diagramm Potenzfunktion,Potenzfunktion	Diagramm Potenzfunktion,Potenzfunktion	0.37674	0.90822	0.42745	0.92804
Recording13	Participant13	Timeline1	Entire Recording	1	M11		Saccade	Whole	2816	611467	611492	25	267.94	74.82	109.61	2.07	Diagramm Potenzfunktion	Diagramm Potenzfunktion,Potenzfunktion	0.35868	0.8257	0.35607	0.89818
Recording13	Participant13	Timeline1	Entire Recording	1	M11		Saccade	Whole	2817	611792	611842	50	114.42	182.85	304.72	8.43	Diagramm Potenzfunktion,Potenzfunktion	Diagramm Potenzfunktion,Potenzfunktion	0.35607	0.89818	0.25328	0.67174
Recording13	Participant13	Timeline1	Entire Recording	1	M11		Saccade	Whole	2818	612009	612017	8	154.08	31.81	31.81	0.67	Diagramm Potenzfunktion,Potenzfunktion	Diagramm Potenzfunktion,Potenzfunktion	0.25328	0.67174	0.23966	0.66512
Recording13	Participant13	Timeline1	Entire Recording	1	M11		Saccade	Whole	2819	612392	612409	17	84.22	37.08	38.49	0.66	Diagramm Potenzfunktion,Potenzfunktion	Diagramm Potenzfunktion,Potenzfunktion	0.23966	0.66512	0.24191	0.64285
Recording13	Participant13	Timeline1	Entire Recording	1	M11		Saccade	Whole	2820	612567	612592	25	278.53	76.46	98.86	1.68	Diagramm Potenzfunktion,Potenzfunktion	Diagramm Potenzfunktion,Potenzfunktion	0.24191	0.64285	0.2502	0.69813
Recording13	Participant13	Timeline1	Entire Recording	1	M11		Saccade	Whole	2825	614951	614984	33	8.8	160.74	277.11	5.72	Diagramm Potenzfunktion	Diagramm Potenzfunktion	0.35108	0.62857	0.45925	0.61182
Recording13	Participant13	Timeline1	Entire Recording	1	M11		Saccade	Whole	2826	615209	615259	50	186.38	243.5	393.86	11.6	Diagramm Potenzfunktion	Diagramm Potenzfunktion,Potenzfunktion	0.45925	0.61182	0.2343	0.63697
Recording13	Participant13	Timeline1	Entire Recording	1	M11		Saccade	Whole	2832	618159	618209	50	191.2	241.56	385.29	11.53	Diagramm Potenzfunktion	Diagramm Potenzfunktion,Potenzfunktion	0.47052	0.60479	0.24843	0.64878
Recording13	Participant13	Timeline1	Entire Recording	1	M11		Saccade	Whole	2833	618509	618551	42	15.74	258.6	424.77	10.56	Diagramm Potenzfunktion,Potenzfunktion	Diagramm Potenzfunktion	0.24843	0.64878	0.45103	0.59167
Recording13	Participant13	Timeline1	Entire Recording	1	M11		Saccade	Whole	2836	618851	618901	50	186.2	237.69	380.35	11.45	Diagramm Potenzfunktion	Diagramm Potenzfunktion,Potenzfunktion	0.46618	0.61072	0.24857	0.63437
Recording13	Participant13	Timeline1	Entire Recording	1	M11		Saccade	Whole	2837	619176	619218	42	311.87	183.9	315.97	7.6	Diagramm Potenzfunktion,Potenzfunktion	Diagramm Potenzfunktion	0.24857	0.63437	0.37677	0.77739
Recording13	Participant13	Timeline1	Entire Recording	1	M11		Saccade	Whole	2838	619343	619376	33	251.07	123.17	215.94	4.04	Diagramm Potenzfunktion	Diagramm Potenzfunktion,Potenzfunktion	0.37677	0.77739	0.33518	0.89865
Recording13	Participant13	Timeline1	Entire Recording	1	M11		Saccade	Whole	2839	619526	619576	50	111.14	175.26	279.52	8.26	Diagramm Potenzfunktion,Potenzfunktion	Diagramm Potenzfunktion,Potenzfunktion	0.33518	0.89865	0.24392	0.66263
Recording13	Participant13	Timeline1	Entire Recording	1	M11		Saccade	Whole	2840	619809	619834	25	99.01	57	77.3	1.47	Diagramm Potenzfunktion,Potenzfunktion	Diagramm Potenzfunktion,Potenzfunktion	0.24392	0.66263	0.23617	0.61376
Recording13	Participant13	Timeline1	Entire Recording	1	M11		Saccade	Whole	2841	619959	620009	50	7.02	233.52	407.97	11.21	Diagramm Potenzfunktion,Potenzfunktion	Diagramm Potenzfunktion	0.23617	0.61376	0.45866	0.58638
Recording13	Participant13	Timeline1	Entire Recording	1	M11		Saccade	Whole	2842	620176	620201	25	304.88	45.57	62.83	1.01	Diagramm Potenzfunktion	Diagramm Potenzfunktion	0.45866	0.58638	0.47286	0.60674
Recording1	Participant1	Timeline1	M11 (1)	1	M11		Saccade	Whole	21	4571	4588	17	140.71	94.32	96.96	1.76	Diagramm Potenzfunktion	Diagramm Potenzfunktion,Potenzfunktion	0.26795	0.65765	0.23311	0.62914
Recording1	Participant1	Timeline1	M11 (1)	1	M11		Saccade	Whole	22	4755	4796	42	298.74	283.3	467.56	12.12	Diagramm Potenzfunktion,Potenzfunktion	Abszisse Pot,Diagramm Potenzfunktion	0.23311	0.62914	0.41483	0.96057
Recording1	Participant1	Timeline1	M11 (1)	1	M11		Saccade	Whole	23	5280	5305	25	147.27	95.39	125.85	2.63	Abszisse Pot,Diagramm Potenzfunktion	Diagramm Potenzfunktion,Potenzfunktion	0.41483	0.96057	0.35533	0.92233
Recording1	Participant1	Timeline1	M11 (1)	1	M11		Saccade	Whole	24	5655	5688	33	144.22	88.29	137.09	3.85	Diagramm Potenzfunktion,Potenzfunktion	Diagramm Potenzfunktion,Potenzfunktion	0.35533	0.92233	0.29542	0.87915
Recording1	Participant1	Timeline1	M11 (1)	1	M11		Saccade	Whole	25	5846	5896	50	99.75	157.65	253.29	7.71	Diagramm Potenzfunktion,Potenzfunktion	Diagramm Potenzfunktion,Potenzfunktion	0.29542	0.87915	0.24461	0.58348
Recording1	Participant1	Timeline1	M11 (1)	1	M11		Saccade	Whole	26	6071	6088	17	149.37	40.73	41	0.56	Diagramm Potenzfunktion,Potenzfunktion	Diagramm Potenzfunktion,Potenzfunktion	0.24461	0.58348	0.23225	0.57616
Recording1	Participant1	Timeline1	M11 (1)	1	M11		Saccade	Whole	27	6321	6371	50	298.17	235.04	414	12.01	Diagramm Potenzfunktion,Potenzfunktion	Diagramm Potenzfunktion,Potenzfunktion	0.23225	0.57616	0.41208	0.91191
Recording1	Participant1	Timeline1	M11 (1)	1	M11		Saccade	Whole	28	6530	6546	17	286.12	69.07	70.69	1.31	Diagramm Potenzfunktion,Potenzfunktion	Abszisse Pot,Diagramm Potenzfunktion	0.41208	0.91191	0.42538	0.95792
Recording1	Participant1	Timeline1	M11 (1)	1	M11		Saccade	Whole	29	6846	6905	58	117.98	222.53	339.69	12.94	Abszisse Pot,Diagramm Potenzfunktion	Diagramm Potenzfunktion,Potenzfunktion	0.42538	0.95792	0.23179	0.59351
Recording1	Participant1	Timeline1	M11 (1)	1	M11		Saccade	Whole	30	7163	7180	17	143.86	53.27	64.03	1.05	Diagramm Potenzfunktion,Potenzfunktion	Diagramm Potenzfunktion	0.23179	0.59351	0.21052	0.57797
Recording1	Participant1	Timeline1	M11 (1)	1	M11		Saccade	Whole	31	7405	7421	17	173.19	56.04	63.46	1.18	Diagramm Potenzfunktion	Diagramm Potenzfunktion	0.21052	0.57797	0.18453	0.57487
Recording1	Participant1	Timeline1	M11 (1)	1	M11		Saccade	Whole	32	7630	7646	17	157.43	47.59	53.84	1.11	Diagramm Potenzfunktion	Diagramm Potenzfunktion,Ordinate Pot	0.18453	0.57487	0.161	0.56508
Recording1	Participant1	Timeline1	M11 (1)	1	M11		Saccade	Whole	33	7888	7938	50	302.19	303.27	486.24	15.31	Diagramm Potenzfunktion,Ordinate Pot	Abszisse Pot,Diagramm Potenzfunktion	0.161	0.56508	0.40801	0.9575
Recording1	Participant1	Timeline1	M11 (1)	1	M11		Saccade	Whole	34	8196	8213	17	5.48	46.92	46.95	0.95	Abszisse Pot,Diagramm Potenzfunktion	Abszisse Pot,Diagramm Potenzfunktion	0.40801	0.9575	0.42917	0.95547
Recording1	Participant1	Timeline1	M11 (1)	1	M11		Saccade	Whole	35	8471	8521	50	116.17	248.95	332.95	12.82	Abszisse Pot,Diagramm Potenzfunktion	Diagramm Potenzfunktion,Potenzfunktion	0.42917	0.95547	0.24727	0.58536
Recording1	Participant1	Timeline1	M11 (1)	1	M11		Saccade	Whole	36	8763	8813	50	299.13	226.03	417.79	11.06	Diagramm Potenzfunktion,Potenzfunktion	Diagramm Potenzfunktion,Potenzfunktion	0.24727	0.58536	0.41421	0.88495
Recording1	Participant1	Timeline1	M11 (1)	1	M11		Saccade	Whole	37	9088	9113	25	196.6	134.65	185.34	3.78	Diagramm Potenzfunktion,Potenzfunktion	Diagramm Potenzfunktion,Potenzfunktion	0.41421	0.88495	0.33194	0.90948
Recording1	Participant1	Timeline1	M11 (1)	1	M11		Saccade	Whole	38	9355	9388	33	120.33	80.82	122.97	2.73	Diagramm Potenzfunktion,Potenzfunktion	Diagramm Potenzfunktion,Potenzfunktion	0.33194	0.90948	0.28823	0.83478
Recording1	Participant1	Timeline1	M11 (1)	1	M11		Saccade	Whole	39	9888	9930	42	103.86	137.3	174.25	5.88	Diagramm Potenzfunktion,Potenzfunktion	Diagramm Potenzfunktion,Potenzfunktion	0.28823	0.83478	0.23702	0.6272
Recording1	Participant1	Timeline1	M11 (1)	1	M11		Saccade	Whole	40	10088	10105	17	98.95	45.21	55.19	1.15	Diagramm Potenzfunktion,Potenzfunktion	Diagramm Potenzfunktion,Potenzfunktion	0.23702	0.6272	0.23042	0.58529
Recording1	Participant1	Timeline1	M11 (1)	1	M11		Saccade	Whole	41	11513	11538	25	275.36	99.11	140.65	2.22	Diagramm Potenzfunktion,Potenzfunktion	Diagramm Potenzfunktion,Potenzfunktion	0.23042	0.58529	0.23827	0.66884
Recording1	Participant1	Timeline1	M11 (1)	1	M11		Saccade	Whole	42	11846	11863	17	93.31	137.7	139.35	2.65	Diagramm Potenzfunktion,Potenzfunktion	Diagramm Potenzfunktion,Potenzfunktion	0.23827	0.66884	0.23245	0.56819
Recording1	Participant1	Timeline1	M11 (1)	1	M11		Saccade	Whole	43	12471	12496	25	273.47	113.12	155.92	3.17	Diagramm Potenzfunktion,Potenzfunktion	Diagramm Potenzfunktion,Potenzfunktion	0.23245	0.56819	0.2398	0.68952
Recording1	Participant1	Timeline1	M11 (1)	1	M11		Saccade	Whole	44	13713	13763	50	299.87	174.71	263.12	8.38	Diagramm Potenzfunktion,Potenzfunktion	Diagramm Potenzfunktion,Potenzfunktion	0.2398	0.68952	0.36948	0.91529
Recording1	Participant1	Timeline1	M11 (1)	1	M11		Saccade	Whole	45	13905	13930	25	323.95	77.85	106.99	1.81	Diagramm Potenzfunktion,Potenzfunktion	Abszisse Pot,Diagramm Potenzfunktion,Potenzfunktion	0.36948	0.91529	0.40565	0.94162
Recording1	Participant1	Timeline1	M11 (1)	1	M11		Saccade	Whole	48	14463	14480	17	314.48	46.5	53.83	1	Diagramm Potenzfunktion,Potenzfunktion	Abszisse Pot,Diagramm Potenzfunktion	0.34952	0.92626	0.36852	0.94561
Recording1	Participant1	Timeline1	M11 (1)	1	M11		Saccade	Whole	49	14988	15038	50	115.05	154.47	222.47	8.14	Abszisse Pot,Diagramm Potenzfunktion	Diagramm Potenzfunktion,Potenzfunktion	0.36852	0.94561	0.2553	0.70336
Recording1	Participant1	Timeline1	M11 (1)	1	M11		Saccade	Whole	50	15130	15146	17	110.39	96.37	105.88	1.71	Diagramm Potenzfunktion,Potenzfunktion	Diagramm Potenzfunktion,Potenzfunktion	0.2553	0.70336	0.23529	0.64951
Recording1	Participant1	Timeline1	M11 (1)	1	M11		Saccade	Whole	59	17871	17888	17	116.85	56.95	66.19	1.22	Diagramm Potenzfunktion	Diagramm Potenzfunktion	0.46656	0.5883	0.45046	0.55649
Recording1	Participant1	Timeline1	Entire Recording	1	M11		Saccade	Whole	2700	744306	744323	17	140.71	94.32	96.96	1.76	Diagramm Potenzfunktion	Diagramm Potenzfunktion,Potenzfunktion	0.26795	0.65765	0.23311	0.62914
Recording1	Participant1	Timeline1	Entire Recording	1	M11		Saccade	Whole	2701	744489	744531	42	298.74	283.3	467.56	12.12	Diagramm Potenzfunktion,Potenzfunktion	Abszisse Pot,Diagramm Potenzfunktion	0.23311	0.62914	0.41483	0.96057
Recording1	Participant1	Timeline1	Entire Recording	1	M11		Saccade	Whole	2702	745014	745039	25	147.27	95.39	125.85	2.63	Abszisse Pot,Diagramm Potenzfunktion	Diagramm Potenzfunktion,Potenzfunktion	0.41483	0.96057	0.35533	0.92233
Recording1	Participant1	Timeline1	Entire Recording	1	M11		Saccade	Whole	2703	745389	745423	33	144.22	88.29	137.09	3.85	Diagramm Potenzfunktion,Potenzfunktion	Diagramm Potenzfunktion,Potenzfunktion	0.35533	0.92233	0.29542	0.87915
Recording1	Participant1	Timeline1	Entire Recording	1	M11		Saccade	Whole	2704	745581	745631	50	99.75	157.65	253.29	7.71	Diagramm Potenzfunktion,Potenzfunktion	Diagramm Potenzfunktion,Potenzfunktion	0.29542	0.87915	0.24461	0.58348
Recording1	Participant1	Timeline1	Entire Recording	1	M11		Saccade	Whole	2705	745806	745823	17	149.37	40.73	41	0.56	Diagramm Potenzfunktion,Potenzfunktion	Diagramm Potenzfunktion,Potenzfunktion	0.24461	0.58348	0.23225	0.57616
Recording1	Participant1	Timeline1	Entire Recording	1	M11		Saccade	Whole	2706	746056	746106	50	298.17	235.04	414	12.01	Diagramm Potenzfunktion,Potenzfunktion	Diagramm Potenzfunktion,Potenzfunktion	0.23225	0.57616	0.41208	0.91191
Recording1	Participant1	Timeline1	Entire Recording	1	M11		Saccade	Whole	2707	746264	746281	17	286.12	69.07	70.69	1.31	Diagramm Potenzfunktion,Potenzfunktion	Abszisse Pot,Diagramm Potenzfunktion	0.41208	0.91191	0.42538	0.95792
Recording1	Participant1	Timeline1	Entire Recording	1	M11		Saccade	Whole	2708	746581	746639	58	117.98	222.53	339.69	12.94	Abszisse Pot,Diagramm Potenzfunktion	Diagramm Potenzfunktion,Potenzfunktion	0.42538	0.95792	0.23179	0.59351
Recording1	Participant1	Timeline1	Entire Recording	1	M11		Saccade	Whole	2709	746898	746914	17	143.86	53.27	64.03	1.05	Diagramm Potenzfunktion,Potenzfunktion	Diagramm Potenzfunktion	0.23179	0.59351	0.21052	0.57797
Recording1	Participant1	Timeline1	Entire Recording	1	M11		Saccade	Whole	2710	747139	747156	17	173.19	56.04	63.46	1.18	Diagramm Potenzfunktion	Diagramm Potenzfunktion	0.21052	0.57797	0.18453	0.57487
Recording1	Participant1	Timeline1	Entire Recording	1	M11		Saccade	Whole	2711	747364	747381	17	157.43	47.59	53.84	1.11	Diagramm Potenzfunktion	Diagramm Potenzfunktion,Ordinate Pot	0.18453	0.57487	0.161	0.56508
Recording1	Participant1	Timeline1	Entire Recording	1	M11		Saccade	Whole	2712	747623	747673	50	302.19	303.27	486.24	15.31	Diagramm Potenzfunktion,Ordinate Pot	Abszisse Pot,Diagramm Potenzfunktion	0.161	0.56508	0.40801	0.9575
Recording1	Participant1	Timeline1	Entire Recording	1	M11		Saccade	Whole	2713	747931	747948	17	5.48	46.92	46.95	0.95	Abszisse Pot,Diagramm Potenzfunktion	Abszisse Pot,Diagramm Potenzfunktion	0.40801	0.9575	0.42917	0.95547
Recording1	Participant1	Timeline1	Entire Recording	1	M11		Saccade	Whole	2714	748206	748256	50	116.17	248.95	332.95	12.82	Abszisse Pot,Diagramm Potenzfunktion	Diagramm Potenzfunktion,Potenzfunktion	0.42917	0.95547	0.24727	0.58536
Recording1	Participant1	Timeline1	Entire Recording	1	M11		Saccade	Whole	2715	748498	748548	50	299.13	226.03	417.79	11.06	Diagramm Potenzfunktion,Potenzfunktion	Diagramm Potenzfunktion,Potenzfunktion	0.24727	0.58536	0.41421	0.88495
Recording1	Participant1	Timeline1	Entire Recording	1	M11		Saccade	Whole	2716	748823	748848	25	196.6	134.65	185.34	3.78	Diagramm Potenzfunktion,Potenzfunktion	Diagramm Potenzfunktion,Potenzfunktion	0.41421	0.88495	0.33194	0.90948
Recording1	Participant1	Timeline1	Entire Recording	1	M11		Saccade	Whole	2717	749089	749123	33	120.33	80.82	122.97	2.73	Diagramm Potenzfunktion,Potenzfunktion	Diagramm Potenzfunktion,Potenzfunktion	0.33194	0.90948	0.28823	0.83478
Recording1	Participant1	Timeline1	Entire Recording	1	M11		Saccade	Whole	2718	749623	749664	42	103.86	137.3	174.25	5.88	Diagramm Potenzfunktion,Potenzfunktion	Diagramm Potenzfunktion,Potenzfunktion	0.28823	0.83478	0.23702	0.6272
Recording1	Participant1	Timeline1	Entire Recording	1	M11		Saccade	Whole	2719	749823	749839	17	98.95	45.21	55.19	1.15	Diagramm Potenzfunktion,Potenzfunktion	Diagramm Potenzfunktion,Potenzfunktion	0.23702	0.6272	0.23042	0.58529
Recording1	Participant1	Timeline1	Entire Recording	1	M11		Saccade	Whole	2720	751248	751273	25	275.36	99.11	140.65	2.22	Diagramm Potenzfunktion,Potenzfunktion	Diagramm Potenzfunktion,Potenzfunktion	0.23042	0.58529	0.23827	0.66884
Recording1	Participant1	Timeline1	Entire Recording	1	M11		Saccade	Whole	2721	751581	751598	17	93.31	137.7	139.35	2.65	Diagramm Potenzfunktion,Potenzfunktion	Diagramm Potenzfunktion,Potenzfunktion	0.23827	0.66884	0.23245	0.56819
Recording1	Participant1	Timeline1	Entire Recording	1	M11		Saccade	Whole	2722	752206	752231	25	273.47	113.12	155.92	3.17	Diagramm Potenzfunktion,Potenzfunktion	Diagramm Potenzfunktion,Potenzfunktion	0.23245	0.56819	0.2398	0.68952
Recording1	Participant1	Timeline1	Entire Recording	1	M11		Saccade	Whole	2723	753448	753498	50	299.87	174.71	263.12	8.38	Diagramm Potenzfunktion,Potenzfunktion	Diagramm Potenzfunktion,Potenzfunktion	0.2398	0.68952	0.36948	0.91529
Recording1	Participant1	Timeline1	Entire Recording	1	M11		Saccade	Whole	2724	753639	753664	25	323.95	77.85	106.99	1.81	Diagramm Potenzfunktion,Potenzfunktion	Abszisse Pot,Diagramm Potenzfunktion,Potenzfunktion	0.36948	0.91529	0.40565	0.94162
Recording1	Participant1	Timeline1	Entire Recording	1	M11		Saccade	Whole	2727	754198	754214	17	314.48	46.5	53.83	1	Diagramm Potenzfunktion,Potenzfunktion	Abszisse Pot,Diagramm Potenzfunktion	0.34952	0.92626	0.36852	0.94561
Recording1	Participant1	Timeline1	Entire Recording	1	M11		Saccade	Whole	2728	754723	754773	50	115.05	154.47	222.47	8.14	Abszisse Pot,Diagramm Potenzfunktion	Diagramm Potenzfunktion,Potenzfunktion	0.36852	0.94561	0.2553	0.70336
Recording1	Participant1	Timeline1	Entire Recording	1	M11		Saccade	Whole	2729	754864	754881	17	110.39	96.37	105.88	1.71	Diagramm Potenzfunktion,Potenzfunktion	Diagramm Potenzfunktion,Potenzfunktion	0.2553	0.70336	0.23529	0.64951
Recording1	Participant1	Timeline1	Entire Recording	1	M11		Saccade	Whole	2738	757606	757623	17	116.85	56.95	66.19	1.22	Diagramm Potenzfunktion	Diagramm Potenzfunktion	0.46656	0.5883	0.45046	0.55649
Recording10	Participant10	Timeline1	M11 (1)	1	M11		Saccade	Whole	28	6342	6367	25	305.71	144.03	212.95	3.78	Diagramm Potenzfunktion	Diagramm Potenzfunktion,Potenzfunktion	0.35424	0.83478	0.42022	0.92658
Recording10	Participant10	Timeline1	M11 (1)	1	M11		Saccade	Whole	29	6625	6675	50	117.46	198.95	290.33	10.44	Diagramm Potenzfunktion,Potenzfunktion	Diagramm Potenzfunktion	0.42022	0.92658	0.26433	0.62658
Recording10	Participant10	Timeline1	M11 (1)	1	M11		Saccade	Whole	30	6817	6834	17	144.01	73.62	87.8	1.49	Diagramm Potenzfunktion	Diagramm Potenzfunktion,Potenzfunktion	0.26433	0.62658	0.2328	0.60369
Recording10	Participant10	Timeline1	M11 (1)	1	M11		Saccade	Whole	31	7350	7392	42	354.46	226.23	358.94	9.76	Diagramm Potenzfunktion,Potenzfunktion	Diagramm Potenzfunktion	0.2328	0.60369	0.44751	0.6245
Recording10	Participant10	Timeline1	M11 (1)	1	M11		Saccade	Whole	32	7642	7659	17	27.35	50.43	58.32	1.09	Diagramm Potenzfunktion	Diagramm Potenzfunktion	0.44751	0.6245	0.47059	0.61256
Recording10	Participant10	Timeline1	Entire Recording	1	M11		Saccade	Whole	2169	604461	604486	25	305.71	144.03	212.95	3.78	Diagramm Potenzfunktion	Diagramm Potenzfunktion,Potenzfunktion	0.35424	0.83478	0.42022	0.92658
Recording10	Participant10	Timeline1	Entire Recording	1	M11		Saccade	Whole	2170	604744	604794	50	117.46	198.95	290.33	10.44	Diagramm Potenzfunktion,Potenzfunktion	Diagramm Potenzfunktion	0.42022	0.92658	0.26433	0.62658
Recording10	Participant10	Timeline1	Entire Recording	1	M11		Saccade	Whole	2171	604936	604952	17	144.01	73.62	87.8	1.49	Diagramm Potenzfunktion	Diagramm Potenzfunktion,Potenzfunktion	0.26433	0.62658	0.2328	0.60369
Recording10	Participant10	Timeline1	Entire Recording	1	M11		Saccade	Whole	2172	605469	605511	42	354.46	226.23	358.94	9.76	Diagramm Potenzfunktion,Potenzfunktion	Diagramm Potenzfunktion	0.2328	0.60369	0.44751	0.6245
Recording10	Participant10	Timeline1	Entire Recording	1	M11		Saccade	Whole	2173	605761	605777	17	27.35	50.43	58.32	1.09	Diagramm Potenzfunktion	Diagramm Potenzfunktion	0.44751	0.6245	0.47059	0.61256
Recording7	Participant7	Timeline1	M11 (1)	1	M11		Saccade	Whole	72	25394	25428	33	221.33	84.79	115.48	3.23	Diagramm Potenzfunktion	Diagramm Potenzfunktion	0.36895	0.71481	0.30509	0.77098
Recording7	Participant7	Timeline1	M11 (1)	1	M11		Saccade	Whole	73	25619	25644	25	107.5	65.45	80.58	1.73	Diagramm Potenzfunktion	Diagramm Potenzfunktion	0.30509	0.77098	0.28724	0.71435
Recording7	Participant7	Timeline1	M11 (1)	1	M11		Saccade	Whole	74	25803	25844	42	43.03	196.98	276.65	8.71	Diagramm Potenzfunktion	Diagramm Potenzfunktion	0.28724	0.71435	0.453	0.55962
Recording7	Participant7	Timeline1	M11 (1)	1	M11		Saccade	Whole	105	42203	42220	17	72.28	39.71	49.24	0.74	Diagramm Potenzfunktion	Diagramm Potenzfunktion	0.34048	0.68765	0.34838	0.66291
Recording7	Participant7	Timeline1	Entire Recording	1	M11		Saccade	Whole	3288	1055840	1055873	33	221.33	84.79	115.48	3.23	Diagramm Potenzfunktion	Diagramm Potenzfunktion	0.36895	0.71481	0.30509	0.77098
Recording7	Participant7	Timeline1	Entire Recording	1	M11		Saccade	Whole	3289	1056065	1056090	25	107.5	65.45	80.58	1.73	Diagramm Potenzfunktion	Diagramm Potenzfunktion	0.30509	0.77098	0.28724	0.71435
Recording7	Participant7	Timeline1	Entire Recording	1	M11		Saccade	Whole	3290	1056248	1056290	42	43.03	196.98	276.65	8.71	Diagramm Potenzfunktion	Diagramm Potenzfunktion	0.28724	0.71435	0.453	0.55962
Recording7	Participant7	Timeline1	Entire Recording	1	M11		Saccade	Whole	3321	1072649	1072665	17	72.28	39.71	49.24	0.74	Diagramm Potenzfunktion	Diagramm Potenzfunktion	0.34048	0.68765	0.34838	0.66291
Recording3	Participant3	Timeline1	M11 (1)	1	M11		Saccade	Whole	25	5460	5502	42	113.93	147.52	219.36	5.32	Diagramm Potenzfunktion,Potenzfunktion	Diagramm Potenzfunktion	0.26449	0.76799	0.19659	0.61496
Recording3	Participant3	Timeline1	M11 (1)	1	M11		Saccade	Whole	26	5719	5744	25	150.75	97.16	137.81	2.27	Diagramm Potenzfunktion	Diagramm Potenzfunktion,Ordinate Pot	0.19659	0.61496	0.15064	0.58923
Recording3	Participant3	Timeline1	M11 (1)	1	M11		Saccade	Whole	38	8686	8711	25	145.16	183.16	270.77	4.97	Diagramm Potenzfunktion,Potenzfunktion	Diagramm Potenzfunktion,Ordinate Pot	0.24634	0.65807	0.14808	0.58968
Recording3	Participant3	Timeline1	M11 (1)	1	M11		Saccade	Whole	39	9294	9319	25	6.97	142.16	204.6	3.86	Diagramm Potenzfunktion,Ordinate Pot	Diagramm Potenzfunktion,Potenzfunktion	0.14808	0.58968	0.22161	0.58068
Recording3	Participant3	Timeline1	M11 (1)	1	M11		Saccade	Whole	40	9919	9969	50	280.37	102.45	203.29	4.83	Diagramm Potenzfunktion,Potenzfunktion	Diagramm Potenzfunktion,Potenzfunktion	0.22161	0.58068	0.25194	0.74643
Recording3	Participant3	Timeline1	M11 (1)	1	M11		Saccade	Whole	41	10036	10061	25	118.21	45.33	58.59	1.05	Diagramm Potenzfunktion,Potenzfunktion	Diagramm Potenzfunktion,Potenzfunktion	0.25194	0.74643	0.23669	0.71799
Recording3	Participant3	Timeline1	M11 (1)	1	M11		Saccade	Whole	42	10169	10194	25	95.42	56.95	84.34	1.77	Diagramm Potenzfunktion,Potenzfunktion	Diagramm Potenzfunktion,Potenzfunktion	0.23669	0.71799	0.23076	0.6555
Recording3	Participant3	Timeline1	M11 (1)	1	M11		Saccade	Whole	43	10552	10577	25	189.25	151.85	220.09	3.94	Diagramm Potenzfunktion,Potenzfunktion	Diagramm Potenzfunktion,Ordinate Pot	0.23076	0.6555	0.14826	0.66894
Recording3	Participant3	Timeline1	M11 (1)	1	M11		Saccade	Whole	44	11086	11127	42	281.68	171.05	315.38	7.16	Diagramm Potenzfunktion,Ordinate Pot	Diagramm Potenzfunktion	0.14826	0.66894	0.20043	0.92118
Recording3	Participant3	Timeline1	M11 (1)	1	M11		Saccade	Whole	45	11244	11269	25	30.93	80.14	119.04	1.79	Diagramm Potenzfunktion	Diagramm Potenzfunktion	0.20043	0.92118	0.23633	0.89967
Recording3	Participant3	Timeline1	M11 (1)	1	M11		Saccade	Whole	46	11561	11594	33	91.36	142.7	216.68	5.26	Diagramm Potenzfunktion	Diagramm Potenzfunktion,Potenzfunktion	0.23633	0.89967	0.23163	0.70148
Recording3	Participant3	Timeline1	M11 (1)	1	M11		Saccade	Whole	47	11786	11819	33	291.47	237.07	345.21	7.51	Diagramm Potenzfunktion,Potenzfunktion	Diagramm Potenzfunktion	0.23163	0.70148	0.32003	0.9262
Recording3	Participant3	Timeline1	M11 (1)	1	M11		Saccade	Whole	48	12011	12027	17	25.97	131.88	132.08	2.3	Diagramm Potenzfunktion	Diagramm Potenzfunktion,Potenzfunktion	0.32003	0.9262	0.36434	0.90461
Recording3	Participant3	Timeline1	M11 (1)	1	M11		Saccade	Whole	49	12636	12677	42	177.1	219.34	364.78	9.31	Diagramm Potenzfunktion,Potenzfunktion	Diagramm Potenzfunktion,Ordinate Pot	0.36434	0.90461	0.17111	0.89484
Recording3	Participant3	Timeline1	M11 (1)	1	M11		Saccade	Whole	50	12861	12877	17	234.79	69.57	70.51	1.01	Diagramm Potenzfunktion,Ordinate Pot	Diagramm Potenzfunktion,Ordinate Pot	0.17111	0.89484	0.15415	0.91887
Recording3	Participant3	Timeline1	Entire Recording	1	M11		Saccade	Whole	2742	747084	747125	42	113.93	147.52	219.36	5.32	Diagramm Potenzfunktion,Potenzfunktion	Diagramm Potenzfunktion	0.26449	0.76799	0.19659	0.61496
Recording3	Participant3	Timeline1	Entire Recording	1	M11		Saccade	Whole	2743	747342	747367	25	150.75	97.16	137.81	2.27	Diagramm Potenzfunktion	Diagramm Potenzfunktion,Ordinate Pot	0.19659	0.61496	0.15064	0.58923
Recording3	Participant3	Timeline1	Entire Recording	1	M11		Saccade	Whole	2755	750309	750334	25	145.16	183.16	270.77	4.97	Diagramm Potenzfunktion,Potenzfunktion	Diagramm Potenzfunktion,Ordinate Pot	0.24634	0.65807	0.14808	0.58968
Recording3	Participant3	Timeline1	Entire Recording	1	M11		Saccade	Whole	2756	750917	750942	25	6.97	142.16	204.6	3.86	Diagramm Potenzfunktion,Ordinate Pot	Diagramm Potenzfunktion,Potenzfunktion	0.14808	0.58968	0.22161	0.58068
Recording3	Participant3	Timeline1	Entire Recording	1	M11		Saccade	Whole	2757	751542	751592	50	280.37	102.45	203.29	4.83	Diagramm Potenzfunktion,Potenzfunktion	Diagramm Potenzfunktion,Potenzfunktion	0.22161	0.58068	0.25194	0.74643
Recording3	Participant3	Timeline1	Entire Recording	1	M11		Saccade	Whole	2758	751659	751684	25	118.21	45.33	58.59	1.05	Diagramm Potenzfunktion,Potenzfunktion	Diagramm Potenzfunktion,Potenzfunktion	0.25194	0.74643	0.23669	0.71799
Recording3	Participant3	Timeline1	Entire Recording	1	M11		Saccade	Whole	2759	751792	751817	25	95.42	56.95	84.34	1.77	Diagramm Potenzfunktion,Potenzfunktion	Diagramm Potenzfunktion,Potenzfunktion	0.23669	0.71799	0.23076	0.6555
Recording3	Participant3	Timeline1	Entire Recording	1	M11		Saccade	Whole	2760	752175	752200	25	189.25	151.85	220.09	3.94	Diagramm Potenzfunktion,Potenzfunktion	Diagramm Potenzfunktion,Ordinate Pot	0.23076	0.6555	0.14826	0.66894
Recording3	Participant3	Timeline1	Entire Recording	1	M11		Saccade	Whole	2761	752709	752750	42	281.68	171.05	315.38	7.16	Diagramm Potenzfunktion,Ordinate Pot	Diagramm Potenzfunktion	0.14826	0.66894	0.20043	0.92118
Recording3	Participant3	Timeline1	Entire Recording	1	M11		Saccade	Whole	2762	752867	752892	25	30.93	80.14	119.04	1.79	Diagramm Potenzfunktion	Diagramm Potenzfunktion	0.20043	0.92118	0.23633	0.89967
Recording3	Participant3	Timeline1	Entire Recording	1	M11		Saccade	Whole	2763	753184	753217	33	91.36	142.7	216.68	5.26	Diagramm Potenzfunktion	Diagramm Potenzfunktion,Potenzfunktion	0.23633	0.89967	0.23163	0.70148
Recording3	Participant3	Timeline1	Entire Recording	1	M11		Saccade	Whole	2764	753409	753442	33	291.47	237.07	345.21	7.51	Diagramm Potenzfunktion,Potenzfunktion	Diagramm Potenzfunktion	0.23163	0.70148	0.32003	0.9262
Recording3	Participant3	Timeline1	Entire Recording	1	M11		Saccade	Whole	2765	753634	753650	17	25.97	131.88	132.08	2.3	Diagramm Potenzfunktion	Diagramm Potenzfunktion,Potenzfunktion	0.32003	0.9262	0.36434	0.90461
Recording3	Participant3	Timeline1	Entire Recording	1	M11		Saccade	Whole	2766	754259	754300	42	177.1	219.34	364.78	9.31	Diagramm Potenzfunktion,Potenzfunktion	Diagramm Potenzfunktion,Ordinate Pot	0.36434	0.90461	0.17111	0.89484
Recording3	Participant3	Timeline1	Entire Recording	1	M11		Saccade	Whole	2767	754484	754500	17	234.79	69.57	70.51	1.01	Diagramm Potenzfunktion,Ordinate Pot	Diagramm Potenzfunktion,Ordinate Pot	0.17111	0.89484	0.15415	0.91887
Recording4	Participant4	Timeline1	M11 (1)	1	M11		Saccade	Whole	16	3799	3832	33	134.15	110.63	183.87	4.04	Diagramm Potenzfunktion	Diagramm Potenzfunktion,Potenzfunktion	0.31283	0.67906	0.23353	0.59738
Recording4	Participant4	Timeline1	Entire Recording	1	M11		Saccade	Whole	2171	572308	572342	33	134.15	110.63	183.87	4.04	Diagramm Potenzfunktion	Diagramm Potenzfunktion,Potenzfunktion	0.31283	0.67906	0.23353	0.59738
